# Supplementary material for: Impact of distilled water dealkalization on the geotechnical behavior of red mud
Source: PLoS One. 2025 Oct 8;20(10):e0334002. doi: 10.1371/journal.pone.0334002 (PMC12507236; doi:10.1371/journal.pone.0334002)
Supplement: S1 Data — (XLSX) [file pone.0334002.s001.xlsx]

## Sheet: README
README – Supporting Information Dataset
This dataset includes the experimental data used in the study on the geotechnical properties of untreated and dealkalized red mud samples. The tests include particle size analysis, X-ray diffraction (XRD), BET analysis, compaction, unconfined compressive strength (UCS), and swelling behavior.
Contents
Sheet Name	Description
ParticleSize_untreated_RM	Particle size distribution of untreated sample.
ParticleSize_dealkalized_RM	Particle size distribution of dealkalized sample.
XRD_untreated_RM	XRD data (2θ vs. intensity) for untreated sample.
XRD_dealkalized_RM	XRD data (2θ vs. intensity) for dealkalized sample.
Compaction_untreated_RM	Dry unit weight and moisture content from Proctor compaction test for untreated sample.
Compaction_dealkalized_RM	Dry unit weight and moisture content from Proctor compaction test for dealkalized sample.
UCS_untreated_RM	Unconfined compressive strength test results of untreated sample.
UCS_dealkalized_RM	Unconfined compressive strength test results of dealkalized sample.
Swelling_untreated_RM	Free swell test data and swelling pressure for untreated sample.
Swelling_dealkalized_RM	Free swell test data and swelling pressure for dealkalized sample.
BET_untreated_RM	N₂ adsorption–desorption isotherms and BJH pore size distribution data for untreated sample.
BET_dealkalized_RM	N₂ adsorption–desorption isotherms and BJH pore size distribution data for dealkalized sample.
Format
All data are provided in .xlsx format and are organized into separate sheets. Each sheet contains clearly labeled columns corresponding to time, force, deformation, or measurement values depending on the test type.
Contact
If you have any questions regarding the dataset, please contact the corresponding author.

## Sheet: ParticleSize_untreated_RM
Particle Size	Passing Rate
μm	%
63	100
37.5	100
20	100
10	100
6.3	100
4.75	100
2	100
0.63	99.9591
0.425	99.9325
0.2	99.856
0.063	99.2801
0.0581446	83.403
0.0426693	74.275
0.0317496	60.5831
0.0235379	46.5651
0.0170238	39.3931
0.0126182	34.5031
0.00908601	28.3091
0.0065325	22.4411
0.00465263	19.8331
0.0033309	15.2691
0.00137181	10.3714

## Sheet: ParticleSize_dealkalized_RM
Particle Size	Passing Rate
μm	%
63	100
37.5	100
20	100
10	100
6.3	100
4.75	100
2	100
0.63	100
0.425	99.9
0.2	99.9
0.063	99.6
0.0581446	82.1
0.0426693	69.6
0.0317496	54.3
0.0235379	43.1
0.0170238	35.3
0.0126182	30.4
0.00908601	27.1
0.0065325	22.5
0.00465263	18.6
0.0033309	14.7
0.00137181	10.7

## Sheet: XRD_untreated_RM
2Theta	Intensity
6,0001	22,210095
6,01043	21,260819
6,02076	21,441702
6,03109	21,187496
6,04142	21,466504
6,05175	20,793943
6,06208	20,270192
6,07241	20,405871
6,08274	20,73121
6,09307	20,789566
6,1034	20,791025
6,11373	19,866072
6,12406	19,641399
6,13439	19,81501
6,14472	19,61222
6,15505	19,937559
6,16538	19,807715
6,17571	19,620974
6,186041	19,580124
6,196371	19,581583
6,206701	19,53198
6,217031	19,794585
6,227361	19,332108
6,237691	19,345238
6,248021	19,288341
6,258351	19,00677
6,268681	18,926529
6,279011	18,779179
6,289341	18,529704
6,299671	18,596814
6,310001	18,802521
6,320331	18,744165
6,330661	18,697479
6,340991	18,490313
6,351321	18,752918
6,361651	19,038866
6,371981	18,887139
6,382311	18,663924
6,392641	18,376518
6,402971	17,76669
6,413301	17,769608
6,423631	17,937384
6,433961	17,609127
6,444291	17,845472
6,454621	17,997199
6,464951	17,626634
6,475281	17,880486
6,485611	17,963644
6,495941	17,782738
6,506271	18,125584
6,516601	18,14455
6,526931	17,623716
6,537261	17,705416
6,547591	17,867356
6,557921	17,877568
6,568251	17,601833
6,578581	17,06641
6,588911	16,605392
6,599241	16,814018
6,609571	17,474907
6,619901	18,000117
6,630231	17,757937
6,640561	17,299837
6,650891	16,860703
6,661221	16,822771
6,671551	16,700222
6,681881	16,87821
6,692212	17,05328
6,702542	16,774627
6,712872	16,900094
6,723202	16,577673
6,733532	16,424487
6,743862	16,768791
6,754192	16,771709
6,764522	16,634571
6,774852	16,630194
6,785182	15,645425
6,795512	16,189601
6,805842	16,148751
6,816172	16,001401
6,826502	16,2713
6,836832	15,741714
6,847162	15,643966
6,857492	16,455124
6,867822	16,847573
6,878152	17,232727
6,888482	17,482202
6,898812	16,306314
6,909142	15,926996
6,919472	15,082283
6,929802	14,840103
6,940132	14,740897
6,950462	14,946604
6,960792	14,977241
6,971122	15,635213
6,981452	16,084559
6,991782	16,081641
7,002112	15,721289
7,012442	15,325922
7,022772	15,18149
7,033102	15,339053
7,043432	15,524335
7,053762	15,390115
7,064092	15,365313
7,074422	15,352183
7,084752	15,20775
7,095082	14,701506
7,105412	14,565827
7,115742	14,472456
7,126072	14,562909
7,136402	14,799253
7,146732	14,743814
7,157062	14,088761
7,167392	14,421394
7,177722	14,472456
7,188052	14,593546
7,198383	14,724849
7,208713	14,468079
7,219043	14,031863
7,229373	14,402428
7,239703	14,39951
7,250033	14,58771
7,260363	14,64169
7,270693	14,638772
7,281023	14,428688
7,291353	14,646067
7,301683	14,39951
7,312013	14,389298
7,322343	14,122316
7,332673	13,65838
7,343003	13,45705
7,353333	13,538749
7,363663	13,331583
7,373993	13,468721
7,384323	13,636497
7,394653	13,505194
7,404983	13,846581
7,415313	13,99539
7,425643	13,829074
7,435973	13,322829
7,446303	13,068978
7,456633	12,784489
7,466963	13,388481
7,477293	14,02311
7,487623	14,177755
7,497953	13,487687
7,508283	13,055848
7,518613	12,390581
7,528943	12,726132
7,539273	13,209034
7,549603	13,575222
7,559933	13,490605
7,570263	13,79406
7,580593	13,718196
7,590923	13,303863
7,601253	12,781571
7,611583	12,67507
7,621913	12,370157
7,632243	12,584617
7,642573	13,070437
7,652903	13,071896
7,663233	13,235294
7,673563	13,494982
7,683893	13,316994
7,694223	13,315535
7,704554	13,121499
7,714884	12,806373
7,725214	12,774277
7,735544	12,632762
7,745874	12,304505
7,756204	12,429972
7,766534	12,326389
7,776864	12,235936
7,787194	12,453315
7,797524	12,831174
7,807854	12,771359
7,818184	12,570028
7,828514	12,384746
7,838844	12,454774
7,849174	12,063784
7,859504	11,939776
7,869834	11,710726
7,880164	11,50356
7,890494	11,518149
7,900824	12,138189
7,911154	12,181956
7,921484	12,0419
7,931814	11,957283
7,942144	12,001051
7,952474	11,859536
7,962804	12,001051
7,973134	12,146942
7,983464	12,193628
7,993794	12,08275
8,004124	11,916433
8,014454	11,94853
8,024784	11,955824
8,035114	11,874125
8,045444	11,993756
8,055774	11,843488
8,066104	11,621732
8,076434	11,572129
8,086764	11,77346
8,097094	11,919351
8,107424	12,060866
8,117754	12,038982
8,128084	11,650911
8,138414	11,357668
8,148744	11,411648
8,159074	11,512313
8,169404	11,497724
8,179734	11,322654
8,190064	11,062967
8,200394	10,998775
8,210725	11,076097
8,221055	11,347456
8,231385	11,726774
8,241715	11,652369
8,252045	11,739905
8,262375	11,477299
8,272705	11,589636
8,283035	11,671335
8,293365	11,807015
8,303695	11,769083
8,314025	11,51669
8,324355	10,901027
8,334685	10,845588
8,345015	10,674895
8,355345	10,918534
8,365675	11,170927
8,376005	11,456875
8,386335	11,525444
8,396665	11,416025
8,406995	11,062967
8,417325	11,064426
8,427655	10,752218
8,437985	10,603408
8,448315	10,750759
8,458645	10,607785
8,468975	10,828081
8,479305	11,003151
8,489635	10,693861
8,499965	10,655929
8,510295	10,884979
8,520625	10,826623
8,530955	11,502101
8,541285	11,566293
8,551615	10,938959
8,561945	10,960843
8,572275	10,510038
8,582605	10,482318
8,592935	11,108193
8,603265	11,22053
8,613595	11,235119
8,623925	10,934582
8,634255	10,445845
8,644585	10,442927
8,654915	10,355392
8,665245	9,933765
8,675575	10,097164
8,685905	9,87395
8,696235	10,098623
8,706565	9,854984
8,716896	9,989204
8,727226	10,073821
8,737556	10,577148
8,747886	10,464811
8,758216	10,406454
8,768546	9,758695
8,778876	9,691585
8,789206	9,94106
8,799536	10,135096
8,809866	9,949813
8,820196	9,997958
8,830526	9,824347
8,840856	9,73827
8,851186	10,164274
8,861516	10,216795
8,871846	10,547969
8,882176	10,747841
8,892506	10,60049
8,902836	10,2912
8,913166	10,260563
8,923496	9,974615
8,933826	10,078198
8,944156	10,251809
8,954486	10,472106
8,964816	10,568394
8,975146	10,542134
8,985476	10,426879
8,995806	10,162815
9,006136	9,81997
9,016466	9,722222
9,026796	9,396884
9,037126	9,280171
9,047456	9,167834
9,057786	9,288924
9,068116	9,204307
9,078446	9,532563
9,088776	9,372082
9,099106	9,49609
9,109436	9,510679
9,119766	9,554447
9,130096	9,461076
9,140426	9,672619
9,150756	9,309349
9,161086	9,179505
9,171416	9,421686
9,181746	9,519433
9,192076	9,704715
9,202406	10,135096
9,212736	10,059232
9,223067	9,999417
9,233397	9,714928
9,243727	9,506303
9,254057	9,65803
9,264387	9,866655
9,274717	9,593838
9,285047	9,366247
9,295377	9,081758
9,305707	8,768091
9,316037	8,975257
9,326367	9,249533
9,336697	9,192636
9,347027	9,059874
9,357357	9,357493
9,367687	9,166375
9,378017	9,288924
9,388347	9,360411
9,398677	9,395425
9,409007	9,214519
9,419337	8,9986
9,429667	8,94462
9,439997	9,059874
9,450327	9,004435
9,460657	9,195553
9,470987	9,319561
9,481317	9,1868
9,491647	9,180964
9,501977	9,264122
9,512307	9,232026
9,522637	9,323938
9,532967	9,407096
9,543297	9,450864
9,553627	9,25391
9,563957	9,302054
9,574287	9,215978
9,584617	9,194094
9,594947	9,097806
9,605277	8,947538
9,615607	8,806023
9,625937	8,989846
9,636267	8,989846
9,646597	9,249533
9,656927	9,284547
9,667257	8,967962
9,677587	8,660131
9,687917	8,638247
9,698247	8,574055
9,708577	8,874592
9,718907	8,924195
9,729238	9,02486
9,739568	8,973798
9,749898	8,905229
9,760228	9,036531
9,770558	9,023401
9,780888	8,948996
9,791218	9,019024
9,801548	8,908147
9,811878	8,896475
9,822208	9,010271
9,832538	8,851249
9,842868	8,78268
9,853198	8,708275
9,863528	8,632411
9,873858	8,616363
9,884188	8,722864
9,894518	8,410656
9,904848	8,067811
9,915178	8,401903
9,925508	8,722864
9,935838	8,873133
9,946168	9,064251
9,956498	8,762255
9,966828	8,304155
9,977158	8,266223
9,987488	8,302696
9,997818	8,390231
10,008148	8,245798
10,018478	8,2706
10,028808	8,140756
10,039138	8,127626
10,049468	8,71557
10,059798	8,889181
10,070128	8,527369
10,080458	8,549253
10,090788	8,200572
10,101118	8,129085
10,111448	8,269141
10,121778	8,194736
10,132108	7,942344
10,142438	8,164099
10,152768	8,142215
10,163098	8,148051
10,173428	7,939426
10,183758	7,78624
10,194088	7,660773
10,204418	7,806664
10,214748	7,883987
10,225078	8,407738
10,235409	8,791433
10,245739	8,703898
10,256069	8,388772
10,266399	7,802288
10,276729	7,406921
10,287059	7,507587
10,297389	7,873775
10,307719	7,937967
10,318049	7,92046
10,328379	7,74539
10,338709	7,762897
10,349039	7,97444
10,359369	8,022584
10,369699	8,013831
10,380029	8,026961
10,390359	7,895658
10,400689	7,784781
10,411019	7,808123
10,421349	7,695787
10,431679	7,641807
10,442009	7,468196
10,452339	7,617005
10,462669	7,783322
10,472999	7,743931
10,483329	7,994865
10,493659	7,834384
10,503989	7,954015
10,514319	8,228291
10,524649	8,19036
10,534979	7,806664
10,545309	7,545518
10,555639	7,265406
10,565969	7,652019
10,576299	7,656396
10,586629	7,97444
10,596959	7,627218
10,607289	7,523635
10,617619	7,434641
10,627949	7,600957
10,638279	7,705999
10,648609	8,127626
10,658939	7,883987
10,669269	8,10866
10,679599	8,181606
10,689929	8,086777
10,700259	7,919001
10,710589	7,748308
10,720919	7,396709
10,73125	7,277078
10,74158	7,350023
10,75191	7,348565
10,76224	7,415675
10,77257	7,700164
10,7829	7,654937
10,79323	7,485703
10,80356	7,538224
10,81389	7,205591
10,82422	6,925479
10,83455	6,651202
10,84488	6,568044
10,85521	6,756244
10,86554	7,212885
10,87587	7,447771
10,8862	7,567402
10,89653	7,471114
10,90686	7,323763
10,91719	7,46236
10,92752	7,558649
10,93785	7,603875
10,94818	7,682657
10,95851	7,571779
10,96884	7,263947
10,97917	7,252276
10,9895	7,306256
10,99983	7,313551
11,01016	7,271242
11,02049	7,161823
11,03082	7,049487
11,04115	6,909431
11,05148	7,014473
11,06181	7,313551
11,07214	7,567402
11,08247	7,869398
11,0928	7,603875
11,10313	7,331058
11,11346	7,064076
11,12379	6,994048
11,13412	6,862745
11,14445	6,970705
11,15478	6,7081
11,16511	7,068453
11,17544	7,106384
11,18577	7,096172
11,1961	6,916725
11,20643	7,135563
11,21676	7,132645
11,22709	7,230392
11,237421	6,966328
11,247751	6,820437
11,258081	7,00426
11,268411	7,218721
11,278741	7,26103
11,289071	6,99113
11,299401	6,673086
11,309731	6,515523
11,320061	7,03198
11,330391	7,142857
11,340721	7,234769
11,351051	7,141398
11,361381	6,979459
11,371711	6,92402
11,382041	7,090336
11,392371	7,161823
11,402701	7,262488
11,413031	7,271242
11,423361	7,316468
11,433691	7,44923
11,444021	6,902136
11,454351	6,65412
11,464681	6,699347
11,475011	6,751868
11,485341	7,002801
11,495671	7,415675
11,506001	7,180789
11,516331	6,979459
11,526661	6,827731
11,536991	6,868581
11,547321	6,827731
11,557651	6,696429
11,567981	6,862745
11,578311	6,836485
11,588641	6,849615
11,598971	6,978
11,609301	7,068453
11,619631	6,910889
11,629961	6,893382
11,640291	6,880252
11,650621	6,88317
11,660951	6,797094
11,671281	6,948821
11,681611	6,959034
11,691941	6,794176
11,702271	7,066994
11,712601	7,049487
11,722931	6,983835
11,733261	6,651202
11,743592	6,334617
11,753922	6,206233
11,764252	6,419234
11,774582	6,700805
11,784912	6,85691
11,795242	6,582633
11,805572	6,432365
11,815902	6,395892
11,826232	6,407563
11,836562	6,508228
11,846892	6,392974
11,857222	6,233952
11,867552	6,197479
11,877882	6,206233
11,888212	6,162465
11,898542	6,391515
11,908872	6,467379
11,919202	6,559291
11,929532	6,746032
11,939862	6,610353
11,950192	6,38422
11,960522	6,588469
11,970852	6,391515
11,981182	6,337535
11,991512	6,689134
12,001842	6,584092
12,012172	6,379844
12,022502	6,570962
12,032832	6,538866
12,043162	6,527194
12,053492	6,570962
12,063822	6,463002
12,074152	6,254377
12,084482	6,37109
12,094812	6,598681
12,105142	6,643908
12,115472	6,553455
12,125802	6,554914
12,136132	6,645367
12,146462	6,53303
12,156792	6,614729
12,167122	6,190185
12,177452	5,891107
12,187782	5,81962
12,198112	6,019491
12,208442	6,025327
12,218772	6,162465
12,229102	6,057423
12,239432	5,854634
12,249763	5,837127
12,260093	6,150794
12,270423	6,168301
12,280753	6,123074
12,291083	6,194561
12,301413	6,050128
12,311743	5,942169
12,322073	6,212068
12,332403	6,018032
12,342733	5,835668
12,353063	5,866305
12,363393	6,050128
12,373723	6,076389
12,384053	6,239788
12,394383	6,273343
12,404713	6,144958
12,415043	6,174136
12,425373	5,975724
12,435703	5,915908
12,446033	5,810866
12,456363	5,943628
12,466693	6,287932
12,477023	6,527194
12,487353	6,4382
12,497683	6,4382
12,508013	6,085143
12,518343	5,825455
12,528673	5,990313
12,539003	6,193102
12,549333	6,340453
12,559663	6,315651
12,569993	6,225199
12,580323	6,242706
12,590653	5,904237
12,600983	5,902778
12,611313	5,780229
12,621643	5,646009
12,631973	5,625584
12,642303	5,888189
12,652633	5,686858
12,662963	5,682481
12,673293	5,730626
12,683623	5,816702
12,693953	6,175595
12,704283	6,346289
12,714613	6,390056
12,724943	6,098273
12,735273	5,856093
12,745603	5,730626
12,755934	5,958217
12,766264	5,81962
12,776594	5,793359
12,786924	5,768558
12,797254	5,646009
12,807584	5,68394
12,817914	5,54972
12,828244	5,412582
12,838574	5,416959
12,848904	5,727708
12,859234	5,905696
12,869564	6,001984
12,879894	5,720413
12,890224	5,627043
12,900554	5,56285
12,910884	5,739379
12,921214	5,834209
12,931544	5,985936
12,941874	5,854634
12,952204	5,867764
12,962534	6,047211
12,972864	6,193102
12,983194	5,965511
12,993524	5,917367
13,003854	5,580357
13,014184	5,40091
13,024514	5,717495
13,034844	5,704365
13,045174	5,352766
13,055504	5,342554
13,065834	5,227299
13,076164	5,249183
13,086494	5,568686
13,096824	5,678105
13,107154	5,513247
13,117484	5,632878
13,127814	5,580357
13,138144	5,489904
13,148474	5,484069
13,158804	5,539508
13,169134	5,596405
13,179464	5,61683
13,189794	5,557015
13,200124	5,457808
13,210454	5,440301
13,220784	5,450514
13,231114	5,559932
13,241444	5,354225
13,251774	5,310458
13,262105	5,275444
13,272435	5,317752
13,282765	5,319211
13,293095	5,273985
13,303425	5,208333
13,313755	5,373191
13,324085	5,478233
13,334415	5,6037
13,344745	5,656221
13,355075	5,494281
13,365405	5,345472
13,375735	5,596405
13,386065	5,557015
13,396395	5,54972
13,406725	5,516165
13,417055	5,416959
13,427385	5,189368
13,437715	5,438842
13,448045	5,435924
13,458375	5,56285
13,468705	5,500117
13,479035	5,574522
13,489365	5,570145
13,499695	5,574522
13,510025	5,705824
13,520355	5,746674
13,530685	5,634337
13,541015	5,777311
13,551345	5,829832
13,561675	5,809407
13,572005	5,898401
13,582335	5,68394
13,592665	5,600782
13,602995	5,705824
13,613325	5,635796
13,623655	5,646009
13,633985	5,727708
13,644315	5,704365
13,654645	6,006361
13,664975	6,534489
13,675305	6,572421
13,685635	6,449872
13,695965	6,368172
13,706295	6,341912
13,716625	6,255836
13,726955	6,662874
13,737285	6,595763
13,747615	6,603058
13,757945	6,619106
13,768276	6,779587
13,778606	6,772292
13,788936	7,208509
13,799266	7,352941
13,809596	7,536765
13,819926	7,479867
13,830256	7,44923
13,840586	7,265406
13,850916	7,278537
13,861246	7,303338
13,871576	7,571779
13,881906	7,634512
13,892236	7,703081
13,902566	7,780404
13,912896	7,717671
13,923226	7,673903
13,933556	7,526552
13,943886	7,398168
13,954216	7,433182
13,964546	7,434641
13,974876	7,056781
13,985206	6,817519
13,995536	6,433824
14,005866	6,298144
14,016196	6,347748
14,026526	5,964052
14,036856	5,689776
14,047186	5,686858
14,057516	5,538049
14,067846	5,456349
14,078176	5,567227
14,088506	5,155812
14,098836	4,934057
14,109166	5,044935
14,119496	5,09162
14,129826	5,164566
14,140156	5,355684
14,150486	5,256478
14,160816	4,881536
14,171146	4,920927
14,181476	4,928221
14,191806	4,703548
14,202136	4,804213
14,212466	5,122257
14,222796	5,008462
14,233126	5,069736
14,243456	5,224382
14,253786	5,170402
14,264116	5,249183
14,274447	5,4155
14,284777	5,004085
14,295107	4,861111
14,305437	5,043476
14,315767	5,168943
14,326097	5,392157
14,336427	5,533672
14,346757	5,332341
14,357087	5,265231
14,367417	5,230217
14,377747	5,161648
14,388077	5,126634
14,398407	5,154354
14,408737	5,147059
14,419067	5,058065
14,429397	4,990955
14,439727	5,025969
14,450057	5,131011
14,460387	5,214169
14,470717	5,154354
14,481047	5,068277
14,491377	4,938434
14,501707	4,964694
14,512037	5,139764
14,522367	5,004085
14,532697	4,893207
14,543027	4,652486
14,553357	4,519725
14,563687	4,582458
14,574017	4,779412
14,584347	4,83631
14,594677	4,989496
14,605007	4,973448
14,615337	4,97053
14,625667	4,896125
14,635997	4,936975
14,646327	4,973448
14,656657	4,915091
14,666987	4,509512
14,677317	4,623308
14,687647	4,760446
14,697977	4,923845
14,708307	5,025969
14,718637	4,901961
14,728967	4,408847
14,739297	4,543067
14,749627	4,675829
14,759957	4,74148
14,770287	4,850899
14,780618	4,942811
14,790948	4,901961
14,801278	4,776494
14,811608	4,618931
14,821938	4,327148
14,832268	4,261496
14,842598	4,481793
14,852928	4,618931
14,863258	4,684582
14,873588	4,74148
14,883918	4,473039
14,894248	4,421977
14,904578	4,455532
14,914908	4,588294
14,925238	4,651027
14,935568	4,751692
14,945898	4,760446
14,956228	4,630602
14,966558	4,462827
14,976888	4,681664
14,987218	4,474498
14,997548	4,45845
15,007878	4,480334
15,018208	4,410306
15,028538	4,354867
15,038868	4,467204
15,049198	4,238154
15,059528	4,243989
15,069858	4,365079
15,080188	4,626226
15,090518	4,904879
15,100848	4,951564
15,111178	4,856734
15,121508	4,624767
15,131838	4,473039
15,142168	4,343196
15,152498	4,436566
15,162828	4,586835
15,173158	4,686041
15,183488	4,807131
15,193818	4,640815
15,204148	4,554739
15,214478	4,487628
15,224808	4,599965
15,235138	4,594129
15,245468	4,6875
15,255798	4,341737
15,266128	4,261496
15,276458	4,044118
15,286789	4,087885
15,297119	4,105392
15,307449	4,372374
15,317779	4,583917
15,328109	4,494923
15,338439	4,284839
15,348769	4,184174
15,359099	4,073296
15,369429	4,322771
15,379759	4,792542
15,390089	4,731268
15,400419	4,827556
15,410749	4,480334
15,421079	4,235236
15,431409	4,143324
15,441739	4,312558
15,452069	4,400093
15,462399	4,544526
15,472729	4,489087
15,483059	4,538691
15,493389	4,435107
15,503719	4,379669
15,514049	4,398635
15,524379	4,306723
15,534709	4,238154
15,545039	4,17542
15,555369	4,235236
15,565699	4,407388
15,576029	4,770658
15,586359	4,758987
15,596689	4,583917
15,607019	4,33736
15,617349	4,341737
15,627679	4,372374
15,638009	4,677288
15,648339	4,528478
15,658669	4,315476
15,668999	3,939076
15,679329	3,921569
15,689659	3,978466
15,699989	4,173961
15,710319	4,105392
15,720649	4,025152
15,730979	3,853
15,741309	4,083508
15,751639	4,303805
15,761969	4,475957
15,772299	4,435107
15,78263	4,582458
15,79296	4,726891
15,80329	4,767741
15,81362	4,850899
15,82395	4,75461
15,83428	4,516807
15,84461	4,372374
15,85494	4,194386
15,86527	4,055789
15,8756	4,130194
15,88593	4,06746
15,89626	4,27025
15,90659	4,475957
15,91692	4,487628
15,92725	4,462827
15,93758	4,28338
15,94791	4,35049
15,95824	4,684582
15,96857	4,979283
15,9789	4,842145
15,98923	4,537232
15,99956	4,133112
16,00989	4,165208
16,02022	4,190009
16,03055	4,325689
16,04088	4,246907
16,05121	4,430731
16,06154	4,550362
16,07187	4,578081
16,0822	4,522642
16,09253	4,527019
16,10286	4,29651
16,11319	4,165208
16,12352	4,190009
16,13385	4,073296
16,14418	4,048494
16,15451	4,335901
16,16484	4,287757
16,17517	4,127276
16,1855	4,035364
16,19583	3,790266
16,20616	3,635621
16,21649	3,978466
16,22682	4,194386
16,23715	4,251284
16,24748	4,373833
16,25781	4,303805
16,26814	4,182715
16,27847	4,286298
16,288801	4,119981
16,299131	3,925945
16,309461	4,080591
16,319791	4,335901
16,330121	4,384045
16,340451	4,55328
16,350781	4,327148
16,361111	4,153536
16,371441	4,122899
16,381771	4,254202
16,392101	4,179797
16,402431	4,173961
16,412761	3,995973
16,423091	3,882178
16,433421	3,908438
16,443751	4,103933
16,454081	4,192927
16,464411	4,251284
16,474741	4,217729
16,485071	4,143324
16,495401	4,09518
16,505731	4,213352
16,516061	4,125817
16,526391	4,195845
16,536721	4,303805
16,547051	4,325689
16,557381	4,191468
16,567711	4,17542
16,578041	4,232318
16,588371	4,370915
16,598701	4,370915
16,609031	4,410306
16,619361	4,281921
16,629691	4,112687
16,640021	4,176879
16,650351	4,168126
16,660681	4,096639
16,671011	4,146242
16,681341	4,074755
16,691671	3,993056
16,702001	4,038282
16,712331	3,851541
16,722661	3,721697
16,732991	3,692519
16,743321	3,714402
16,753651	3,749417
16,763981	4,063084
16,774311	4,154995
16,784641	4,172502
16,794972	4,023693
16,805302	3,949288
16,815632	3,853
16,825962	3,984302
16,836292	4,14916
16,846622	4,039741
16,856952	3,810691
16,867282	3,715861
16,877612	3,806314
16,887942	3,876342
16,898272	3,854459
16,908602	3,90698
16,918932	3,728992
16,929262	3,793184
16,939592	3,965336
16,949922	4,0412
16,960252	4,019316
16,970582	4,12144
16,980912	3,968254
16,991242	4,061625
17,001572	4,023693
17,011902	3,863212
17,022232	3,930322
17,032562	3,958042
17,042892	3,993056
17,053222	4,089344
17,063552	4,032446
17,073882	3,853
17,084212	3,925945
17,094542	3,950747
17,104872	3,708567
17,115202	3,721697
17,125532	4,048494
17,135862	4,185633
17,146192	4,534314
17,156522	4,656863
17,166852	4,563492
17,177182	4,705007
17,187512	4,945728
17,197842	4,945728
17,208172	5,025969
17,218502	4,694795
17,228832	4,572246
17,239162	4,62039
17,249492	4,63352
17,259822	4,829015
17,270152	4,901961
17,280482	4,696254
17,290812	4,548903
17,301143	4,398635
17,311473	4,691877
17,321803	4,977825
17,332133	5,234594
17,342463	5,532213
17,352793	5,4155
17,363123	5,422794
17,373453	5,643091
17,383783	5,587652
17,394113	5,735002
17,404443	5,815243
17,414773	5,551179
17,425103	5,619748
17,435433	5,446137
17,445763	5,485528
17,456093	5,558473
17,466423	5,797736
17,476753	5,85901
17,487083	5,934874
17,497413	5,837127
17,507743	5,739379
17,518073	5,618289
17,528403	5,539508
17,538733	5,278361
17,549063	5,021592
17,559393	4,976366
17,569723	4,823179
17,580053	4,796919
17,590383	4,544526
17,600713	4,43219
17,611043	4,154995
17,621373	4,099557
17,631703	4,106851
17,642033	3,889473
17,652363	3,768382
17,662693	3,965336
17,673023	3,864671
17,683353	3,943452
17,693683	4,124358
17,704013	3,896767
17,714343	3,581641
17,724673	3,508695
17,735003	3,43429
17,745333	3,386146
17,755663	3,587477
17,765993	3,692519
17,776323	3,553922
17,786653	3,435749
17,796983	3,505777
17,807314	3,432832
17,817644	3,710026
17,827974	3,743581
17,838304	3,793184
17,848634	3,813609
17,858964	4,109769
17,869294	4,087885
17,879624	4,241072
17,889954	3,959501
17,900284	3,885096
17,910614	3,874883
17,920944	3,918651
17,931274	3,836952
17,941604	3,955124
17,951934	4,154995
17,962264	4,354867
17,972594	4,508053
17,982924	4,569328
17,993254	4,559115
18,003584	4,395717
18,013914	4,219188
18,024244	4,12144
18,034574	4,154995
18,044904	4,456991
18,055234	4,649568
18,065564	4,694795
18,075894	4,55328
18,086224	4,508053
18,096554	4,465745
18,106884	4,928221
18,117214	5,325047
18,127544	5,67081
18,137874	5,803572
18,148204	5,783147
18,158534	5,83275
18,168864	6,422152
18,179194	6,849615
18,189524	7,446312
18,199854	7,862103
18,210184	8,32458
18,220514	8,549253
18,230844	8,595939
18,241174	8,397526
18,251504	8,174312
18,261834	7,602416
18,272164	7,209967
18,282494	6,713936
18,292824	6,203315
18,303154	5,834209
18,313485	5,561391
18,323815	5,26669
18,334145	5,007003
18,344475	4,961776
18,354805	4,664157
18,365135	4,503677
18,375465	4,465745
18,385795	4,423436
18,396125	3,977008
18,406455	3,794643
18,416785	3,406571
18,427115	3,555381
18,437445	3,695437
18,447775	3,693978
18,458105	3,639998
18,468435	3,43429
18,478765	3,218371
18,489095	3,157096
18,499425	3,133754
18,509755	3,177521
18,520085	3,383228
18,530415	3,405112
18,540745	3,548086
18,551075	3,658964
18,561405	3,639998
18,571735	3,648751
18,582065	3,374475
18,592395	3,289858
18,602725	3,377393
18,613055	3,590395
18,623385	3,514531
18,633715	3,479517
18,644045	3,249008
18,654375	3,24609
18,664705	3,281104
18,675035	3,397818
18,685365	3,594771
18,695695	3,552463
18,706025	3,470763
18,716355	3,412407
18,726685	3,284022
18,737015	3,35405
18,747345	3,618114
18,757675	3,511613
18,768005	3,440126
18,778335	3,247549
18,788665	3,195028
18,798995	3,329248
18,809325	3,454715
18,819656	3,575805
18,829986	3,629785
18,840316	3,523284
18,850646	3,552463
18,860976	3,597689
18,871306	3,412407
18,881636	3,228583
18,891966	3,073938
18,902296	2,992239
18,912626	3,168768
18,922956	3,251926
18,933286	3,295693
18,943616	3,343838
18,953946	3,44888
18,964276	3,628326
18,974606	3,81215
18,984936	3,590395
18,995266	3,451797
19,005596	3,267974
19,015926	3,225665
19,026256	3,25922
19,036586	3,402194
19,046916	3,333625
19,057246	3,270892
19,067576	3,310283
19,077906	3,415325
19,088236	3,302988
19,098566	3,534956
19,108896	3,602066
19,119226	3,533497
19,129556	3,523284
19,139886	3,373016
19,150216	3,186275
19,160546	3,152719
19,170876	3,197946
19,181206	3,094363
19,191536	3,186275
19,201866	3,35405
19,212196	3,551004
19,222526	3,320495
19,232856	3,206699
19,243186	3,038924
19,253516	2,980567
19,263846	3,08415
19,274176	3,073938
19,284506	3,139589
19,294836	3,130836
19,305166	3,301529
19,315496	3,269433
19,325827	3,218371
19,336157	2,989321
19,346487	3,107493
19,356817	3,230042
19,367147	3,467846
19,377477	3,590395
19,387807	3,558298
19,398137	3,332166
19,408467	3,231501
19,418797	3,292776
19,429127	3,294234
19,439457	3,24609
19,449787	3,167309
19,460117	3,046219
19,470447	2,970355
19,480777	3,114788
19,491107	3,323413
19,501437	3,438667
19,511767	3,466387
19,522097	3,27381
19,532427	3,015581
19,542757	2,779237
19,553087	2,798203
19,563417	2,82884
19,573747	3,018499
19,584077	3,103116
19,594407	3,176062
19,604737	3,063726
19,615067	3,135212
19,625397	3,056431
19,635727	3,126459
19,646057	3,139589
19,656387	3,184816
19,666717	3,225665
19,677047	3,193569
19,687377	3,250467
19,697707	3,316118
19,708037	3,266515
19,718367	3,060808
19,728697	2,817169
19,739027	2,795285
19,749357	2,932423
19,759687	3,295693
19,770017	3,441585
19,780347	3,478058
19,790677	3,607902
19,801007	3,898226
19,811337	3,621032
19,821667	3,497024
19,831998	3,27381
19,842328	3,206699
19,852658	3,352591
19,862988	3,40803
19,873318	3,250467
19,883648	3,263597
19,893978	3,336543
19,904308	3,483894
19,914638	3,715861
19,924968	3,641457
19,935298	3,71732
19,945628	3,5831
19,955958	3,501401
19,966288	3,612278
19,976618	3,775677
19,986948	3,794643
19,997278	3,905521
20,007608	3,978466
20,017938	4,331524
20,028268	4,394258
20,038598	4,461368
20,048928	4,375292
20,059258	4,09518
20,069588	4,096639
20,079918	4,369456
20,090248	4,37821
20,100578	4,669993
20,110908	5,166025
20,121238	5,116422
20,131568	5,247724
20,141898	5,538049
20,152228	5,48261
20,162558	5,520542
20,172888	5,726249
20,183218	5,581816
20,193548	5,685399
20,203878	6,028245
20,214208	6,306898
20,224538	6,473214
20,234868	6,454248
20,245198	6,60014
20,255528	6,626401
20,265858	6,845238
20,276188	7,080124
20,286518	7,185166
20,296848	7,169118
20,307178	6,957575
20,317508	6,185808
20,327839	5,826914
20,338169	5,4155
20,348499	5,184991
20,358829	4,823179
20,369159	4,522642
20,379489	4,115605
20,389819	4,074755
20,400149	4,014939
20,410479	3,874883
20,420809	3,860294
20,431139	4,232318
20,441469	4,845063
20,451799	5,205416
20,462129	5,154354
20,472459	4,955941
20,482789	4,834851
20,493119	4,573705
20,503449	4,544526
20,513779	4,302346
20,524109	4,035364
20,534439	4,049953
20,544769	4,119981
20,555099	4,227941
20,565429	4,073296
20,575759	3,817986
20,586089	3,532038
20,596419	3,240254
20,606749	2,8551
20,617079	2,860936
20,627409	2,766106
20,637739	2,925128
20,648069	3,158555
20,658399	3,040383
20,668729	2,747141
20,679059	2,804038
20,689389	2,856559
20,699719	2,947012
20,710049	3,181898
20,720379	3,104575
20,730709	2,974732
20,741039	3,069561
20,751369	3,01704
20,761699	2,836135
20,772029	2,88282
20,782359	2,780696
20,792689	2,693161
20,803019	2,681489
20,813349	2,631886
20,823679	2,627509
20,83401	2,725257
20,84434	2,804038
20,85467	2,955766
20,865	2,941177
20,87533	2,824463
20,88566	2,783613
20,89599	2,698996
20,90632	2,767565
20,91665	2,844888
20,92698	2,76173
20,93731	2,748599
20,94764	2,776319
20,95797	2,754435
20,9683	2,846347
20,97863	2,919293
20,98896	2,715044
20,99929	2,796744
21,00962	2,719421
21,01995	2,685866
21,03028	2,763189
21,04061	2,736928
21,05094	2,773401
21,06127	2,965978
21,0716	3,082691
21,08193	3,208158
21,09226	3,250467
21,10259	3,019958
21,11292	2,961601
21,12325	2,898868
21,13358	2,884279
21,14391	2,932423
21,15424	3,01704
21,16457	3,151261
21,1749	3,362804
21,18523	3,335084
21,19556	3,106034
21,20589	2,834676
21,21622	2,758812
21,22655	2,901786
21,23688	3,069561
21,24721	2,945553
21,25754	2,885738
21,26787	2,958684
21,2782	3,13813
21,28853	3,065184
21,29886	2,99078
21,30919	2,843429
21,31952	2,957225
21,32985	3,221289
21,340181	3,323413
21,350511	3,17898
21,360841	3,046219
21,371171	3,076856
21,381501	3,095822
21,391831	3,238796
21,402161	3,234419
21,412491	3,355509
21,422821	3,173144
21,433151	3,148343
21,443481	2,960142
21,453811	2,995156
21,464141	2,984944
21,474471	3,193569
21,484801	3,251926
21,495131	3,335084
21,505461	3,254844
21,515791	3,183357
21,526121	3,130836
21,536451	3,08415
21,546781	3,097281
21,557111	3,043301
21,567441	2,916375
21,577771	2,875525
21,588101	2,951389
21,598431	2,947012
21,608761	2,993698
21,619091	3,036006
21,629421	3,060808
21,639751	3,040383
21,650081	3,028712
21,660411	2,808415
21,670741	2,866772
21,681071	2,995156
21,691401	3,208158
21,701731	3,428455
21,712061	3,438667
21,722391	3,208158
21,732721	3,052054
21,743051	3,018499
21,753381	3,01704
21,763711	2,964519
21,774041	2,824463
21,784371	2,701914
21,794701	2,490371
21,805031	2,485994
21,815361	2,703373
21,825691	2,868231
21,836021	3,043301
21,846352	3,021417
21,856682	2,944094
21,867012	3,000992
21,877342	3,196487
21,887672	3,244631
21,898002	3,113329
21,908332	2,973273
21,918662	2,888656
21,928992	2,961601
21,939322	3,059349
21,949652	2,99078
21,959982	2,9368
21,970312	2,965978
21,980642	3,031629
21,990972	2,92367
22,001302	3,028712
22,011632	2,808415
22,021962	2,836135
22,032292	2,929505
22,042622	3,043301
22,052952	2,993698
22,063282	2,922211
22,073612	2,675654
22,083942	2,744223
22,094272	3,009746
22,104602	3,212535
22,114932	3,289858
22,125262	3,243172
22,135592	3,04476
22,145922	2,970355
22,156252	2,954307
22,166582	2,957225
22,176912	3,056431
22,187242	3,180439
22,197572	3,146884
22,207902	3,180439
22,218232	3,122082
22,228562	2,92367
22,238892	2,86969
22,249222	2,739846
22,259552	2,802579
22,269882	2,871149
22,280212	3,072479
22,290542	2,980567
22,300872	2,836135
22,311202	2,757353
22,321532	2,742764
22,331862	2,748599
22,342192	2,968896
22,352523	2,771942
22,362853	2,738387
22,373183	2,729634
22,383513	2,598331
22,393843	2,621674
22,404173	2,725257
22,414503	2,642099
22,424833	2,706291
22,435163	2,701914
22,445493	2,561858
22,455823	2,529762
22,466153	2,475782
22,476483	2,572071
22,486813	2,544351
22,497143	2,481618
22,507473	2,310924
22,517803	2,392624
22,528133	2,34448
22,538463	2,430556
22,548793	2,423261
22,559123	2,386788
22,569453	2,300712
22,579783	2,534139
22,590113	2,43785
22,600443	2,659606
22,610773	2,693161
22,621103	2,82884
22,631433	2,767565
22,641763	2,853642
22,652093	2,58666
22,662423	2,596872
22,672753	2,271534
22,683083	2,513714
22,693413	2,65377
22,703743	2,846347
22,714073	2,77486
22,724403	2,782155
22,734733	2,585201
22,745063	2,73401
22,755393	2,6669
22,765723	2,610002
22,776053	2,432015
22,786383	2,494748
22,796713	2,497666
22,807043	2,78799
22,817373	2,782155
22,827703	2,701914
22,838033	2,496207
22,848363	2,462652
22,858694	2,446604
22,869024	2,496207
22,879354	2,490371
22,889684	2,636263
22,900014	2,572071
22,910344	2,710668
22,920674	2,735469
22,931004	2,41159
22,941334	2,328431
22,951664	2,448063
22,961994	2,399918
22,972324	2,567694
22,982654	2,522467
22,992984	2,408672
23,003314	2,268616
23,013644	2,404295
23,023974	2,516632
23,034304	2,802579
23,044634	2,92367
23,054964	2,833217
23,065294	2,563317
23,075624	2,669818
23,085954	2,570612
23,096284	2,751517
23,106614	2,65377
23,116944	2,516632
23,127274	2,442227
23,137604	2,535598
23,147934	2,46557
23,158264	2,583742
23,168594	2,507878
23,178924	2,567694
23,189254	2,639181
23,199584	2,561858
23,209914	2,467029
23,220244	2,563317
23,230574	2,569153
23,240904	2,494748
23,251234	2,639181
23,261564	2,605626
23,271894	2,569153
23,282224	2,696078
23,292554	2,535598
23,302884	2,42472
23,313214	2,671277
23,323544	2,693161
23,333874	2,563317
23,344204	2,528303
23,354534	2,356151
23,364865	2,254027
23,375195	2,468487
23,385525	2,513714
23,395855	2,38387
23,406185	2,385329
23,416515	2,537057
23,426845	2,719421
23,437175	2,863854
23,447505	2,89595
23,457835	2,687325
23,468165	2,623133
23,478495	2,475782
23,488825	2,351774
23,499155	2,143149
23,509485	2,227766
23,519815	2,37074
23,530145	2,6669
23,540475	2,621674
23,550805	2,624592
23,561135	2,691702
23,571465	2,858018
23,581795	3,04476
23,592125	2,983485
23,602455	2,688784
23,612785	2,681489
23,623115	2,868231
23,633445	2,846347
23,643775	2,919293
23,654105	2,779237
23,664435	2,658147
23,674765	2,760271
23,685095	2,903245
23,695425	2,703373
23,705755	2,754435
23,716085	2,894491
23,726415	2,982026
23,736745	3,119164
23,747075	3,09874
23,757405	2,907621
23,767735	2,862395
23,778065	2,834676
23,788395	2,862395
23,798725	2,920752
23,809055	3,012663
23,819385	3,307365
23,829715	3,63708
23,840045	3,896767
23,850375	4,134571
23,860705	4,064543
23,871036	4,176879
23,881366	4,18855
23,891696	4,292134
23,902026	4,365079
23,912356	4,353408
23,922686	4,440943
23,933016	4,731268
23,943346	4,872783
23,953676	4,920927
23,964006	4,969071
23,974336	4,80859
23,984666	5,042017
23,994996	5,271067
24,005326	5,676646
24,015656	5,80503
24,025986	5,904237
24,036316	5,835668
24,046646	6,254377
24,056976	6,29085
24,067306	6,541784
24,077636	6,746032
24,087966	6,925479
24,098296	7,097631
24,108626	7,558649
24,118956	7,6243
24,129286	7,617005
24,139616	7,757061
24,149946	7,8125
24,160276	8,002159
24,170606	8,006536
24,180936	7,722047
24,191266	7,625759
24,201596	7,743931
24,211926	7,943803
24,222256	8,184524
24,232586	7,759979
24,242916	7,284372
24,253246	7,212885
24,263576	6,998425
24,273906	7,252276
24,284236	7,258112
24,294566	7,027603
24,304896	6,66725
24,315226	6,244164
24,325556	5,659139
24,335886	5,548261
24,346216	5,358602
24,356546	5,177696
24,366876	4,779412
24,377207	4,426354
24,387537	4,363621
24,397867	4,392799
24,408197	4,222106
24,418527	4,117064
24,428857	3,904062
24,439187	3,559757
24,449517	3,498483
24,459847	3,35405
24,470177	3,231501
24,480507	3,387605
24,490837	3,578723
24,501167	3,526202
24,511497	3,549545
24,521827	3,513072
24,532157	3,412407
24,542487	3,25922
24,552817	3,308824
24,563147	3,123541
24,573477	3,015581
24,583807	3,094363
24,594137	2,942635
24,604467	2,814251
24,614797	2,725257
24,625127	2,647934
24,635457	2,637722
24,645787	2,738387
24,656117	2,662523
24,666447	2,706291
24,676777	2,621674
24,687107	2,523926
24,697437	2,373658
24,707767	2,201506
24,718097	2,240896
24,728427	2,529762
24,738757	2,881361
24,749087	3,040383
24,759417	2,770483
24,769747	2,615838
24,780077	2,614379
24,790407	2,691702
24,800737	2,717962
24,811067	2,752976
24,821397	2,436391
24,831727	2,373658
24,842057	2,408672
24,852387	2,525385
24,862717	2,630427
24,873047	2,614379
24,883378	2,588119
24,893708	2,506419
24,904038	2,538515
24,914368	2,538515
24,924698	2,6669
24,935028	2,471405
24,945358	2,443686
24,955688	2,386788
24,966018	2,293417
24,976348	2,305089
24,986678	2,439309
24,997008	2,472864
25,007338	2,51955
25,017668	2,580824
25,027998	2,426179
25,038328	2,407213
25,048658	2,376576
25,058988	2,388247
25,069318	2,318219
25,079648	2,467029
25,089978	2,535598
25,100308	2,462652
25,110638	2,468487
25,120968	2,405754
25,131298	2,328431
25,141628	2,379494
25,151958	2,341562
25,162288	2,364904
25,172618	2,386788
25,182948	2,529762
25,193278	2,54581
25,203608	2,595413
25,213938	2,4787
25,224268	2,46557
25,234598	2,467029
25,244928	2,566235
25,255258	2,443686
25,265588	2,548728
25,275918	2,46557
25,286248	2,43785
25,296578	2,516632
25,306908	2,363445
25,317238	2,259862
25,327568	2,485994
25,337898	2,556022
25,348228	2,656688
25,358558	2,763189
25,368888	2,709209
25,379219	2,662523
25,389549	2,833217
25,399879	2,763189
25,410209	2,601249
25,420539	2,46557
25,430869	2,413049
25,441199	2,293417
25,451529	2,593954
25,461859	2,665441
25,472189	2,722339
25,482519	2,850724
25,492849	3,00391
25,503179	2,748599
25,513509	2,738387
25,523839	2,467029
25,534169	2,272993
25,544499	2,354692
25,554829	2,64064
25,565159	2,685866
25,575489	2,710668
25,585819	2,589578
25,596149	2,367822
25,606479	2,089169
25,616809	2,167951
25,627139	2,338644
25,637469	2,265698
25,647799	2,391165
25,658129	2,691702
25,668459	2,726716
25,678789	2,858018
25,689119	2,914916
25,699449	2,685866
25,709779	2,712127
25,720109	2,879902
25,730439	2,789449
25,740769	2,630427
25,751099	2,494748
25,761429	2,455357
25,771759	2,522467
25,782089	2,786531
25,792419	2,795285
25,802749	2,856559
25,813079	2,760271
25,823409	2,691702
25,833739	2,494748
25,844069	2,554564
25,854399	2,427638
25,864729	2,436391
25,875059	2,481618
25,88539	2,630427
25,89572	2,554564
25,90605	2,649393
25,91638	2,481618
25,92671	2,386788
25,93704	2,53268
25,94737	2,658147
25,9577	2,547269
25,96803	2,493289
25,97836	2,150444
25,98869	1,800303
25,99902	1,790091
26,00935	2,0206
26,01968	2,201506
26,03001	2,453898
26,04034	2,434932
26,05067	2,434932
26,061	2,503501
26,07133	2,455357
26,08166	2,391165
26,09199	2,369281
26,10232	2,287582
26,11265	2,408672
26,12298	2,375117
26,13331	2,24965
26,14364	2,176704
26,15397	2,122724
26,1643	2,0206
26,17463	1,96662
26,18496	1,959325
26,19529	2,122724
26,20562	2,332808
26,21595	2,484536
26,22628	2,557481
26,23661	2,605626
26,24694	2,494748
26,25727	2,305089
26,2676	2,31676
26,27793	2,216095
26,28826	2,313842
26,29859	2,41159
26,30892	2,448063
26,31925	2,251109
26,32958	2,259862
26,33991	2,261321
26,35024	2,331349
26,36057	2,389706
26,3709	2,407213
26,38123	2,34448
26,391561	2,245273
26,401891	2,573529
26,412221	2,770483
26,422551	2,745682
26,432881	2,696078
26,443211	2,796744
26,453541	2,639181
26,463871	2,706291
26,474201	2,802579
26,484531	2,518091
26,494861	2,521008
26,505191	2,591036
26,515521	2,792367
26,525851	2,843429
26,536181	2,951389
26,546511	2,696078
26,556841	2,661064
26,567171	2,615838
26,577501	2,739846
26,587831	2,809874
26,598161	2,82884
26,608491	2,891573
26,618821	2,935341
26,629151	3,123541
26,639481	3,043301
[truncated: 5,172 more rows]

## Sheet: XRD_dealkalized_RM
2Theta	Intensity
6,00010013580322	21,4770352259562
6,01043015625328	21,3420079052123
6,02076017670333	21,4005606242694
6,03109019715339	21,6426777459139
6,04142021760345	21,3789686537442
6,0517502380535	21,0244518403922
6,06208025850356	20,8143678028503
6,07241027895361	20,5517627559229
6,08274029940367	20,5736465098335
6,09307031985372	20,7881072981576
6,10340034030378	20,4058710631855
6,11373036075383	20,2920755428503
6,12406038120389	20,4613099064257
6,13439040165395	20,3898229769844
6,144720422104	20,1359714316212
6,15505044255406	19,9536068156994
6,16538046300411	19,3102244507273
6,17571048345417	18,9980162282692
6,18604050390422	18,8885974587161
6,19637052435428	19,0622085730737
6,20670054480433	19,1322365855876
6,21703056525439	19,5100960697776
6,22736058570445	19,3466973739117
6,2376906061545	19,1949700134648
6,24802062660456	18,5399163130737
6,25835064705461	18,3123252724032
6,26868066750467	18,1430909088278
6,27901068795472	18,0161651361462
6,28934070840478	18,2393794260345
6,29967072885484	19,1512025056435
6,31000074930489	19,110352831677
6,32033076975495	19,0140643144703
6,330660790205	19,4211021372078
6,34099081065506	18,7806376060904
6,35132083110511	18,5267860607273
6,36165085155517	18,5545054823474
6,37198087200522	18,0409667239116
6,38231089245528	17,438434032906
6,39264091290534	17,97969221296
6,40297093335539	17,8673556095541
6,41330095380545	17,9796922129619
6,4236309742555	18,1372552411183
6,43396099470556	18,1314195734088
6,44429101515561	17,8192113509507
6,45462103560567	17,8906982803921
6,46495105605572	17,937383622068
6,47528107650578	17,949054957487
6,48561109695584	17,7491833384367
6,49594111740589	17,6660250735764
6,50627113785595	17,3727827711741
6,516601158306	17,2035484075987
6,52693117875606	17,6660250735764
6,53726119920611	17,8863215296099
6,54759121965617	17,6776964089954
6,55792124010623	17,6704018243585
6,56825126055628	17,5332636331853
6,57858128100634	17,1568630659227
6,58891130145639	17,1203901427384
6,59924132190645	17,0036767885484
6,6095713423565	16,8592440127384
6,61990136280656	16,8271478403361
6,63023138325661	16,9540736130177
6,64056140370667	16,9788752007831
6,65089142415673	17,1058009734646
6,66122144460678	17,2210554107272
6,67155146505684	17,0999653057551
6,68188148550689	17,0328551270959
6,69221150595695	16,6243583874311
6,702541526407	16,4259456853082
6,71287154685706	16,0101543610065
6,72320156730711	16,0466272841908
6,73353158775717	16,2727594079339
6,74386160820723	16,9219774406155
6,75419162865728	17,002217871621
6,76452164910734	16,9321898591071
6,77485166955739	16,4624186084925
6,78518169000745	15,9605511854757
6,7955117104575	15,8307075789394
6,80584173090756	15,6512607968724
6,81617175135762	15,7052407231852
6,82650177180767	15,9547155177662
6,83683179225773	16,312150164973
6,84716181270778	16,34716417123
6,85749183315784	16,3646711743584
6,86782185360789	15,864262668269
6,87815187405795	15,8161184096657
6,888481894508	15,533088525755
6,89881191495806	15,7854811541908
6,90914193540812	16,2406632355316
6,91947195585817	16,3413285035205
6,92980197630823	16,2800539925707
6,94013199675828	16,0626753703919
6,95046201720834	15,3405114913416
6,96079203765839	15,3084153189394
6,97112205810845	15,4951566856433
6,9814520785585	15,4805675163696
6,99178209900856	15,4280465069841
7,00211211945862	15,4907799348612
7,01244213990867	15,6585553815092
7,02277216035873	15,9999419425148
7,03310218080878	16,0874769581573
7,04343220125884	15,2996618173752
7,05376222170889	14,3863798208388
7,06409224215895	14,4695380856991
7,07442226260901	14,7700749727382
7,08475228305906	15,2879904819562
7,09508230350912	15,6177057075428
7,10541232395917	14,9247201670399
7,11574234440923	14,2346524603918
7,12607236485928	14,0099792535762
7,13640238530934	14,0727126814533
7,14673240575939	14,180672534079
7,15706242620945	14,7102593787159
7,16739244665951	14,4520310825706
7,17772246710956	14,3236463929617
7,18805248755962	14,0741715983807
7,19838250800967	14,2711253835762
7,20871252845973	14,4038868239673
7,21904254890978	14,6198065292187
7,22937256935984	14,8138424805595
7,23970258980989	14,5643676859785
7,25003261025995	14,2959269713416
7,26036263071001	14,1471174447494
7,27069265116006	14,2784199682131
7,28102267161012	14,157329863241
7,29135269206017	14,2404881281013
7,30168271251023	13,8290735545818
7,31201273296028	13,2761440391069
7,32234275341034	13,222164112794
7,3326727738604	13,2600959529058
7,34300279431045	13,5241599167605
7,35333281476051	13,8130254683807
7,36366283521056	14,1617066140231
7,37399285566062	14,0245684228499
7,38432287611067	13,8713821454756
7,39465289656073	13,2440478667046
7,40498291701078	12,8574348809504
7,41531293746084	13,101074007822
7,4256429579109	13,5372901691069
7,43597297836095	14,1529531124589
7,44630299881101	13,9574582441907
7,45663301926106	13,4803924089393
7,46696303971112	13,0018676567605
7,47729306016117	13,2148695281572
7,48762308061123	13,187150106537
7,49795310106128	13,6569213571516
7,50828312151134	13,5285366675426
7,5186131419614	13,2644727036879
7,52894316241145	13,3651379716767
7,53927318286151	13,8932658993862
7,54960320331156	13,9822598319561
7,55993322376162	14,0041435858667
7,57026324421167	13,6744283602801
7,58059326466173	13,0354227460901
7,59092328511178	13,0675189184923
7,60125330556184	12,9829017367046
7,6115833260119	12,6721524311739
7,62191334646195	12,699871852794
7,63224336691201	12,7713587822353
7,64257338736206	12,5510623262018
7,65290340781212	13,1419236817884
7,66323342826217	13,1171220940231
7,67356344871223	12,462068393632
7,68389346916229	12,4781164798331
7,69422348961234	12,5977476678778
7,7045535100624	12,5525212431292
7,71488353051245	12,8559759640231
7,72521355096251	13,0295870783806
7,73554357141256	13,0339638291627
7,74587359186262	12,9814428197772
7,75620361231267	12,9741482351404
7,76653363276273	12,9945730721236
7,77686365321279	12,7261323574867
7,78719367366284	12,3380604548052
7,7975236941129	12,5350142400007
7,80785371456295	12,2432308545258
7,81818373501301	12,1469423373191
7,82851375546306	11,99083822609
7,83884377591312	12,1950865959225
7,84917379636317	12,3380604548052
7,85950381681323	12,7669820314532
7,86983383726329	12,6867416004476
7,88016385771334	12,48541106447
7,8904938781634	11,6217322434643
7,90082389861345	11,9864614753079
7,91115391906351	11,9908382260901
7,92148393951356	12,0156398138554
7,93181395996362	12,1250585834085
7,94214398041368	12,1440245034644
7,95247400086373	11,9033032104476
7,96280402131379	12,2519843560901
7,97313404176384	11,8201449455872
7,9834640622139	11,4204017074867
7,99379408266395	11,2672154301124
8,00412410311401	11,3839287843023
8,01445412356406	11,3766341996654
8,02478414401412	11,4889708030733
8,03511416446418	11,5808825694978
8,04544418491423	11,4627102983805
8,05577420536429	11,8186860286599
8,06610422581434	12,0054273953638
8,0764342462644	11,5692112340789
8,08676426671445	11,5050188892744
8,09709428716451	11,3926822858666
8,10742430761456	11,2642975962576
8,11775432806462	11,6844656713414
8,12808434851468	11,7792952716208
8,13841436896473	11,3810109504476
8,14874438941479	11,2978526855872
8,15907440986484	11,3153596887157
8,1694044303149	11,3051472702241
8,17973445076495	11,6246500773191
8,19006447121501	11,8434876164252
8,20039449166507	11,7369866807269
8,21072451211512	11,7340688468722
8,22105453256518	11,5896360710621
8,23138455301523	11,1169469865928
8,24171457346529	10,8937326967045
8,25204459391534	10,5231677971514
8,2623746143654	10,4648111200564
8,27270463481545	10,6865664930173
8,28303465526551	11,0600492264252
8,29336467571557	11,2599208454755
8,30369469616562	11,1271594050844
8,31402471661568	11,039624389442
8,32435473706573	11,1869749991068
8,33468475751579	11,3649628642464
8,34501477796584	11,7136440098889
8,3553447984159	11,8040968593861
8,36567481886595	11,1534199097772
8,37600483931601	10,7959852625704
8,38633485976607	10,8339171026822
8,39666488021612	10,9156164506151
8,40699490066618	11,1898928329615
8,41732492111623	11,3912233689392
8,42765494156629	11,4072714551403
8,43798496201634	11,2570030116207
8,4483149824664	11,4276962921235
8,45864500291646	11,0148228016766
8,46897502336651	10,4035366091067
8,47930504381657	10,1409315621793
8,48963506426662	9,88562109988882
8,49996508471668	9,90166918608994
8,51029510516673	10,3174605103916
8,52062512561679	10,6369633174866
8,53095514606684	10,3977009413972
8,5412851665169	10,4896127078218
8,55161518696696	10,4750235385481
8,56194520741701	10,4750235385481
8,57227522786707	10,4706467877659
8,58260524831712	10,3947831075425
8,59293526876718	9,88124434910669
8,60326528921723	9,83455900743071
8,61359530966729	10,2313844116765
8,62392533011734	10,3612280182129
8,6342553505674	10,2080417408386
8,64458537101746	9,85644276134133
8,65491539146751	9,66824247771003
8,66524541191757	9,85352492748658
8,67557543236762	10,2503503317324
8,68590545281768	10,4852359570397
8,69623547326773	10,2576449163693
8,70656549371779	10,0679857158106
8,71689551416785	10,1467672298888
8,7272255346179	9,96440261396704
8,73755555506796	10,4341738645816
8,74788557551801	10,696778911509
8,75821559596807	10,7449231701123
8,76854561641812	10,4589754523469
8,77887563686818	10,3145426765369
8,78920565731823	9,77474341340836
8,79953567776829	9,70763323474914
8,80986569821835	9,59091988055919
8,8201957186684	9,66240681000053
8,83052573911846	9,87394976446982
8,84085575956851	10,3466388489391
8,85118578001857	10,6311276497771
8,86151580046862	10,6719773237436
8,87184582091868	10,4137490275983
8,88217584136873	10,0621500481011
8,89250586181879	9,9381421092743
8,90283588226885	9,91917618921842
8,9131659027189	9,70763323474914
8,92349592316896	9,73243482251451
8,93382594361901	9,84914817670446
8,94415596406907	10,0621500481011
8,95448598451912	9,96440261396704
8,96481600496918	10,1613563991626
8,97514602541924	9,73389373944188
8,98547604586929	9,66386572692791
8,99580606631935	9,70909215167652
9,0061360867694	9,93084752463742
9,01646610721946	9,57049504357595
9,02679612766951	9,62885172067092
9,03712614811957	9,49754919720723
9,04745616856962	9,67991381312903
9,05778618901968	10,0475608788274
9,06811620946974	10,3553923505034
9,07844622991979	10,0475608788274
9,08877625036985	9,71784565324076
9,0991062708199	9,49171352949773
9,10943629126996	9,30351324586644
9,11976631172001	9,53256320346422
9,13009633217007	9,74702399178825
9,14042635262012	9,72368132095026
9,15075637307018	9,78641474882736
9,16108639352024	9,65219439150891
9,17141641397029	9,5734128774307
9,18174643442035	9,28600624273795
9,1920764548704	9,25682790419046
9,20240647532046	9,21889606407872
9,21273649577051	9,33560941826867
9,22306651622057	9,16491613776588
9,23339653667063	9,4479460216765
9,24372655712068	9,28600624273794
9,25405657757074	9,0379903650843
9,26438659802079	9,00881202653681
9,27471661847085	9,01902444502843
9,2850466389209	8,91981809396698
9,29537665937096	9,3341505013413
9,30570667982101	9,70325648396701
9,31603670027107	9,6186393021793
9,32636672072113	9,65948897614578
9,33669674117118	9,55152912352008
9,34702676162124	9,12990213150888
9,35735678207129	9,09051137446978
9,36768680252135	9,27287599039157
9,3780168229714	9,25828682111783
9,38834684342146	9,00005852497256
9,39867686387151	9,21743714715134
9,40900688432157	9,07884003905078
9,41933690477163	9,30643107972118
9,42966692522168	9,49025461257036
9,43999694567174	9,40855526463739
9,45032696612179	9,0890524575424
9,46065698657185	9,36624667374353
9,4709870070219	9,39250717843628
9,48131702747196	9,23056739949772
9,49164704792202	9,29475974430219
9,50197706837207	9,07154545441391
9,51230708882213	9,0890524575424
9,52263710927218	9,04966170050329
9,53296712972224	8,99714069111781
9,54329715017229	8,68055571787758
9,55362717062235	8,75933723195579
9,5639571910724	8,52299268972114
9,57428721152246	8,82936524446976
9,58461723197252	9,09634704217927
9,59494725242257	9,32393808284968
9,60527727287263	9,38958934458153
9,61560729332268	9,24223873491671
9,62593731377274	8,65575413011221
9,63626733422279	8,46171817877142
9,64659735467285	8,32749782145297
9,6569273751229	8,35959399385521
9,66725739557296	8,30561406754236
9,67758741602302	8,48068409882728
9,68791743647307	8,31728540296136
9,69824745692313	8,35229940921834
9,70857747737318	8,38439558162058
9,71890749782324	8,53466402514014
9,72923751827329	8,27351789514012
9,73956753872335	8,81915282597814
9,74989755917341	9,03215469737481
9,76022757962346	9,19409447631336
9,77055760007352	9,22473173178822
9,78088762052357	8,9183591770396
9,79121764097363	8,90231109083848
9,80154766142368	9,17658747318487
9,81187768187374	9,28162949195582
9,82220770232379	9,05841520206754
9,83253772277385	8,66596654860383
9,84286774322391	8,17139371022392
9,85319776367396	8,47193059726304
9,86352778412402	8,66013088089433
9,87385780457407	8,83374199525188
9,88418782502413	8,62511687463735
9,89451784547418	8,57989044988874
9,90484786592424	8,32312107067085
9,91517788637429	8,15972237480492
9,92550790682435	8,23850388888314
9,93583792727441	8,44275225871555
9,94616794772446	8,78413881972115
9,95649796817452	9,31956133206755
9,96682798862457	9,19847122709548
9,97715800907463	8,74037131189993
9,98748802952468	8,48797868346416
9,99781804997474	8,66450763167645
10,0081480704248	8,64116496083846
10,0184780908749	8,83374199525188
10,0288081113249	8,63241145927422
10,039138131775	8,21662013497252
10,049468152225	7,87669249089429
10,0597981726751	7,89128166016803
10,0701281931251	7,92921350027977
10,0804582135752	8,19911313184403
10,0907882340252	8,56092452983288
10,1011182544753	8,59010286838036
10,1114482749254	8,3202032368161
10,1217782953754	8,09990678078257
10,1321083158255	8,21370230111777
10,1424383362755	8,1436742886038
10,1527683567256	8,29686056597811
10,1630983771756	8,26476439357588
10,1734283976257	8,37564208005633
10,1837584180757	8,29102489826862
10,1940884385258	8,20640771648091
10,2044184589759	8,11157811620157
10,2147484794259	8,02112526670435
10,225078499876	7,78915747525183
10,235408520326	7,97152209117362
10,2457385407761	7,94234375262614
10,2560685612261	8,04738577139709
10,2663985816762	8,42524525558706
10,2767286021262	8,3377102399446
10,2870586225763	7,95255617111776
10,2973886430264	7,83438390000043
10,3077186634764	7,54260051452556
10,3180486839265	7,42442824340823
10,3283787043765	7,74976671821272
10,3387087248266	7,84605523541943
10,3490387452766	8,00070042972111
10,3593687657267	8,3829366646932
10,3696987861767	8,5025678527379
10,3800288066268	8,34354590765409
10,3903588270769	8,38147774776583
10,4006888475269	8,06635169145296
10,411018867977	7,87377465703954
10,421348888427	7,75268455206747
10,4316789088771	7,73517754893898
10,4420089293271	7,48278492050321
10,4523389497772	7,37628398480488
10,4626689702272	7,28583113530767
10,4729989906773	7,1413983594976
10,4833290111274	7,32813972620152
10,4936590315774	7,40692124027974
10,5039890520275	7,26832413217917
10,5143190724775	6,92256082039144
10,5246490929276	7,17933019960933
10,5349791133776	7,26832413217917
10,5453091338277	7,72058837966523
10,5556391542777	7,86064440469318
10,5659691747278	8,07072844223508
10,5762991951779	7,63305336402277
10,5866292156279	7,77165047212334
10,596959236078	7,75997913670434
10,607289256528	7,78915747525183
10,6176192769781	7,89711732787753
10,6279492974281	8,09553003000045
10,6382793178782	7,90878866329653
10,6486093383282	7,55427184994455
10,6589393587783	7,37044831709538
10,6692693792284	7,2551938798328
10,6795993996784	7,12097352251436
10,6899294201285	7,15452861184397
10,7002594405785	7,71912946273786
10,7105894610286	7,85480873698368
10,7209194814786	8,09407111307307
10,7312495019287	8,06051602374347
10,7415795223787	8,06635169145296
10,7519095428288	7,74247213357585
10,7622395632789	7,50320975748645
10,7725695837289	7,25665279676018
10,782899604179	7,12243243944173
10,793229624629	6,81897771854787
10,8035596450791	7,26394738139705
10,8138896655291	7,50320975748645
10,8242196859792	7,27124196603392
10,8345497064292	7,2099674550842
10,8448797268793	7,21434420586632
10,8552097473294	6,94590349122944
10,8655397677794	7,09179518396687
10,8758697882295	7,16765886419034
10,8861998086795	7,24935821212331
10,8965298291296	7,2610295475423
10,9068598495796	7,24352254441381
10,9171898700297	7,27561871681605
10,9275198904797	7,34126997854789
10,9378499109298	7,08158276547525
10,9481799313799	7,10930218709536
10,9585099518299	7,17495344882721
10,96883997228	7,25957063061493
10,97916999273	7,24644037826856
10,9895000131801	7,35294131396689
10,9998300336301	7,25665279676018
11,0101600540802	7,14431619335235
11,0204900745302	7,21288528893895
11,0308200949803	7,40108557257024
11,0411501154304	7,40546232335236
11,0514801358804	7,51050434212332
11,0618101563305	7,53530592988869
11,0721401767805	7,49737408977695
11,0824701972306	7,22455662435794
11,0928002176806	7,16911778111772
11,1031302381307	6,93569107273781
11,1134602585807	6,86858089407859
11,1237902790308	6,57242075782159
11,1341202994809	6,72123028441378
11,1444503199309	6,98675316519592
11,154780340381	7,2158031227937
11,165110360831	7,43026391111773
11,1754403812811	7,33251647698364
11,1857704017311	6,92985540502832
11,1961004221812	6,77666912765401
11,2064304426312	6,8335668878216
11,2167604630813	6,99696558368754
11,2270904835314	7,39379098793337
11,2374205039814	7,47840816972108
11,2477505244315	7,52509351139707
11,2580805448815	7,2041317873747
11,2684105653316	6,78688154614563
11,2787405857816	6,72268920134116
11,2890706062317	6,6687092750283
11,2994006266817	6,69351086279367
11,3097306471318	6,7314427029054
11,3200606675819	6,71977136748641
11,3303906880319	6,87733439564284
11,340720708482	7,26832413217917
11,351050728932	7,29750247072666
11,3613807493821	7,03489742379927
11,3717107698321	6,64682552111768
11,3820407902822	6,36671347106181
11,3923708107322	6,3214870463132
11,4027008311823	6,58846884402271
11,4130308516324	6,87587547871547
11,4233608720824	6,8452382232406
11,4336908925325	6,82919013703949
11,4440209129825	6,74457295525177
11,4543509334326	6,46883765597801
11,4646809538826	6,56804400703947
11,4750109743327	6,96341049435793
11,4853409947827	6,82189555240261
11,4956710152328	6,7256070351959
11,5060010356829	6,56220833932997
11,5163310561329	6,24124661530761
11,526661076583	6,13620459653666
11,536991097033	6,44841281899477
11,5473211174831	6,42215231430203
11,5576511379331	6,4236112312294
11,5679811583832	6,54032458541936
11,5783111788332	6,62056501642495
11,5886411992833	6,55929050547522
11,5989712197334	6,74457295525177
11,6093012401834	6,69788761357579
11,6196312606335	6,70810003206741
11,6299612810835	6,61472934871545
11,6402913015336	6,62056501642495
11,6506213219836	6,65266118882719
11,6609513424337	6,79125829692775
11,6712813628837	6,91234840189983
11,6816113833338	6,94590349122943
11,6919414037839	6,74457295525177
11,7022714242339	6,57679750860372
11,712601444684	6,47321440676014
11,722931465134	6,31856921245845
11,7332614855841	6,62202393335232
11,7435915060341	6,89046464798921
11,7539215264842	7,03635634072665
11,7642515469342	7,01884933759815
11,7745815673843	6,9021359834082
11,7849115878344	6,34774755100594
11,7952416082844	6,22665744603387
11,8055716287345	6,43236473279365
11,8159016491845	6,54470133620148
11,8262316696346	6,64974335497244
11,8365616900846	6,75332645681602
11,8468917105347	6,55929050547522
11,8572217309847	6,4352825666484
11,8675517514348	6,61327043178807
11,8778817718849	6,31856921245845
11,8882117923349	6,25145903379923
11,898541812785	6,01073774078246
11,908871833235	5,9567578144696
11,9192018536851	5,93633297748636
11,9295318741351	6,03262149469307
11,9398618945852	6,04575174703944
11,9501919150352	6,28209628927409
11,9605219354853	6,14058134731878
11,9708519559354	6,39443289268192
11,9811819763854	6,41923448044728
11,9915119968355	6,39297397575455
12,0018420172855	6,43382364972103
12,0121720377356	6,23686986452549
12,0225020581856	6,10119059027967
12,0328320786357	6,10702625798916
12,0431620990857	6,37546697262605
12,0534921195358	6,52719433307299
12,0638221399859	6,81022421698361
12,0741521604359	6,81314205083836
12,084482180886	6,62931851798919
12,094812201336	6,43674148357578
12,1051422217861	6,54761917005623
12,1154722422361	6,33169946480482
12,1258022626862	6,26167145229085
12,1361322831362	6,18143102128526
12,1464623035863	5,94946322983273
12,1567923240364	5,86338713111765
12,1671223444864	5,93779189441373
12,1774523649365	5,8371266264249
12,1877823853865	5,74667377692769
12,1981124058366	5,82983204178803
12,2084424262866	5,63433717351986
12,2187724467367	5,43154772061483
12,2291024671867	5,44759580681595
12,2394324876368	5,61828908731875
12,2497625080869	6,11577975955341
12,2600925285369	6,42069339737466
12,270422548987	6,48196790832438
12,280752569437	6,51698191458137
12,2910825898871	6,3098157108942
12,3014126103371	6,13182784575453
12,3117426307872	6,09535492257017
12,3220726512372	5,92903839284949
12,3324026716873	5,8940243865925
12,3427326921374	6,07493008558693
12,3530627125874	5,9742648175981
12,3633927330375	5,96697023296122
12,3737227534875	5,86484604804502
12,3840527739376	5,68539926597797
12,3943827943876	5,82691420793328
12,4047128148377	6,09097817178804
12,4150428352877	6,09681383949754
12,4253728557378	6,10410842413442
12,4357028761879	5,96988806681597
12,4460328966379	5,77293428162043
12,456362917088	5,81524287251429
12,466692937538	5,69707060139696
12,4770229579881	5,83858554335228
12,4873529784381	6,12307434419028
12,4976829988882	6,12307434419028
12,5080130193383	6,16100618430202
12,5183430397883	6,20331477519587
12,5286730602384	5,93487406055899
12,5390030806884	5,69415276754222
12,5493331011385	5,54534324095003
12,5596631215885	5,2506420216204
12,5699931420386	5,25501877240252
12,5803231624886	5,67081009670423
12,5906531829387	6,1274510949724
12,6009832033888	6,11432084262604
12,6113132238388	5,88381196810089
12,6216432442889	6,01365557463721
12,6319732647389	5,99031290379922
12,642303285189	5,93195622670424
12,652633305639	6,0938960056428
12,6629633260891	5,89548330351988
12,6732933465391	5,91882597435787
12,6836233669892	6,19018452284951
12,6939533874393	6,2529179507266
12,7042834078893	6,07784791944168
12,7146134283394	5,98010048530759
12,7249434487894	5,63433717351987
12,7352734692395	5,58619291491651
12,7456034896895	5,58619291491651
12,7559335101396	5,68977601676009
12,7662635305896	5,81816070636904
12,7765935510397	5,92466164206737
12,7869235714898	5,98301831916234
12,7972535919398	5,96405239910648
12,8075836123899	6,05304633167631
12,8179136328399	6,01657340849196
12,82824365329	5,69852951832434
12,83857367374	5,56285024407852
12,8489036941901	5,56139132715114
12,8592337146401	5,5526378255869
12,8695637350902	5,72624893994445
12,8798937555403	5,62996042273774
12,8902237759903	5,45343147452544
12,9005537964404	5,40382829899471
12,9108838168904	5,31045761564275
12,9212138373405	5,24334743698353
12,9315438577905	5,47969197921818
12,9418738782406	5,62850150581037
12,9522038986906	5,76272186312881
12,9625339191407	5,65622092743048
12,9728639395908	5,56285024407852
12,9831939600408	5,43008880368745
12,9935239804909	5,58327508106176
13,0038540009409	5,62412475502825
13,014184021391	5,71311868759808
13,024514041841	5,63725500737461
13,0348440622911	5,52491840396679
13,0451740827411	5,52929515474891
13,0555041031912	5,67664576441372
13,0658341236413	5,60515883497238
13,0761641440913	5,59640533340813
13,0864941645414	5,50887031776567
13,0968241849914	5,39361588050309
13,1071542054415	5,55555565944165
13,1174842258915	5,61828908731874
13,1278142463416	5,48552764692768
13,1381442667916	5,52637732089416
13,1484742872417	5,60224100111763
13,1588043076918	5,51324706854779
13,1691343281418	5,4957400654193
13,1794643485919	5,12663408279358
13,1897943690419	4,97636563927402
13,200124389492	4,9603175530729
13,210454409942	5,04055798407849
13,2207844303921	4,91363221139692
13,2311144508421	4,94281054994441
13,2414444712922	4,99970831011201
13,2517744917423	5,34109487111761
13,2621045121923	5,48115089614556
13,2724345326424	5,63433717351986
13,2827645530924	5,41695855134108
13,2930945735425	5,34838945575449
13,3034245939925	5,21125126458129
13,3137546144426	5,04347581793324
13,3240846348926	5,11204491351983
13,3344146553427	5,3819445450841
13,3447446757928	5,43592447139695
13,3550746962428	5,43446555446958
13,3654047166929	5,04785256871536
13,3757347371429	4,715219509274
13,386064757593	4,79983669106172
13,396394778043	5,03909906715112
13,4067247984931	5,23751176927403
13,4170548189431	5,39215696357572
13,4273848393932	5,23751176927403
13,4377148598433	5,06681848877123
13,4480448802933	5,21562801536342
13,4583749007434	5,13830541821257
13,4687049211934	5,12225733201146
13,4790349416435	5,32942353569862
13,4893649620935	5,32212895106175
13,4996949825436	5,22875826770979
13,5100250029936	5,51908273625729
13,5203550234437	5,37173212659248
13,5306850438938	5,3644375419556
13,5410150643438	5,42862988676008
13,5513450847939	5,46947956072656
13,5616751052439	5,46218497608969
13,572005125694	5,64017284122936
13,582335146144	5,58181616413439
13,5926651665941	5,48698656385505
13,6029951870441	5,33671812033549
13,6133252074942	5,42425313597795
13,6236552279443	5,3250467849165
13,6339852483943	5,50887031776567
13,6443152688444	5,6664333459221
13,6546452892944	5,62850150581037
13,6649753097445	5,42425313597796
13,6753053301945	5,319211117207
13,6856353506446	5,26085444011202
13,6959653710946	5,40820504977683
13,7062953915447	5,51032923469304
13,7166254119948	5,46218497608969
13,7269554324448	5,62558367195562
13,7372854528949	5,62266583810087
13,7476154733449	5,70728301988858
13,757945493795	5,70290626910646
13,768275514245	5,66497442899473
13,7786055346951	5,52054165318467
13,7889355551451	5,5526378255869
13,7992655755952	5,50595248391092
13,8095955960453	6,07347116865955
13,8199256164953	6,35212430178806
13,8302556369454	6,54616025312885
13,8405856573954	6,65266118882718
13,8509156778455	6,40172747731879
13,8612456982955	6,35650105257019
13,8715757187456	6,67892169351992
13,8819057391956	6,51552299765399
13,8922357596457	6,40464531117354
13,9025657800958	6,54032458541936
13,9128958005458	6,69205194586629
13,9232258209959	6,84815605709535
13,9335558414459	6,87441656178809
13,943885861896	6,76791562608976
13,954215882346	6,71539461670428
13,9645459027961	6,68767519508417
13,9748759232461	6,98675316519592
13,9852059436962	7,01739042067078
13,9955359641463	7,05532226078251
14,0058659845963	6,95173915893893
14,0161960050464	6,62494176720707
14,0265260254964	6,18143102128526
14,0368560459465	6,08514250407855
14,0471860663965	6,0253269100562
14,0575160868466	6,13328676268191
14,0678461072966	6,19310235670425
14,0781761277467	6,01803232541933
14,0885061481968	5,81378395558691
14,0988361686468	5,67518684748635
14,1091661890969	5,56576807793327
14,1194962095469	5,39653371435784
14,129826229997	5,23897068620141
14,140156250447	4,88737170670418
14,1504862708971	4,85527553430194
14,1608162913471	5,07703090726285
14,1711463117972	5,20687451379917
14,1814763322473	5,17477834139693
14,1918063526973	5,14122325206732
14,2021363731474	4,7837886048606
14,2124663935974	4,92968029759804
14,2227964140475	5,00700289474888
14,2331264344975	5,16456592290531
14,2434564549476	4,93551596530753
14,2537864753976	5,02450989787737
14,2641164958477	4,72543192776562
14,2744465162978	4,86548795279356
14,2847765367478	4,95010513458128
14,2951065571979	4,90779654368742
14,3054365776479	4,74148001396674
14,315766598098	4,8348506973187
14,326096618548	4,91800896217904
14,3364266389981	5,09453791039134
14,3467566594481	5,22438151692766
14,3570866798982	5,05368823642486
14,3674167003483	4,99533155932989
14,3777467207983	4,74293893089412
14,3880767412484	4,87132362050306
14,3984067616984	4,96469430385502
14,4087367821485	5,10912707966509
14,4190668025985	4,99824939318463
14,4293968230486	4,98803697469302
14,4397268434986	4,92384462988854
14,4500568639487	4,79837777413435
14,4603868843988	4,83630961424608
14,4707169048488	4,74877459860362
14,4810469252989	4,58245806888294
14,4913769457489	4,41614153916226
14,501706966199	4,34757244357566
14,512036986649	4,3110995203913
14,5223670070991	4,46282688083824
14,5326970275491	4,57808131810081
14,5430270479992	4,84798094966507
14,5533570684493	4,75606918324049
14,5636870888993	4,80275452491647
14,5740171093494	4,94281054994441
14,5843471297994	4,87715928821256
14,5946771502495	4,6758287522349
14,6050071706995	4,52993705949746
14,6153371911496	4,21335208625722
14,6256672115996	4,60288290586618
14,6359972320497	4,75606918324049
14,6463272524998	4,82609719575446
14,6566572729498	4,81880261111758
14,6669872933999	4,75169243245837
14,6773173138499	4,53577272720695
14,6876473343	4,76044593402261
14,69797735475	4,6583217491064
14,7083073752001	4,46136796391086
14,7186373956501	4,44531987770975
14,7289674161002	4,47012146547511
14,7392974365503	4,6014239889388
14,7496274570003	4,5561975641902
14,7599574774504	4,68458225379914
14,7702874979004	4,53431381027958
14,7806175183505	4,52701922564271
14,7909475388005	4,67145200145277
14,8012775592506	4,91946787910642
14,8116075797006	4,63643799519579
14,8219376001507	4,51680680715109
14,8322676206008	4,38842211754214
14,8425976410508	4,2483660925142
14,8529276615009	4,25857851100582
14,8632576819509	4,53285489335221
14,873587702401	4,53139597642483
14,883917722851	4,48616955167623
14,8942477433011	4,58099915195556
14,9045777637511	4,39279886832427
14,9149077842012	4,31401735424605
14,9252378046513	4,47012146547511
14,9355678251013	4,6072596566483
14,9458978455514	4,54160839491645
14,9562278660014	4,52556030871533
14,9665578864515	4,27462659720694
14,9768879069015	4,32860652351979
14,9872179273516	4,49929980402259
14,9975479478016	4,56203323189969
15,0078779682517	4,46574471469298
15,0182079887018	4,16083107687174
15,0285380091518	3,96241837474882
15,0388680296019	4,01639830106168
15,0491980500519	4,28921576648068
15,059528070502	4,46574471469298
15,069858090952	4,51097113944159
15,0801881114021	4,28192118184381
15,0905181318522	4,33590110815666
15,1008481523022	4,32568868966504
15,1111781727523	4,64665041368741
15,1215081932023	4,89028954055893
15,1318382136524	4,86840578664831
15,1421682341024	4,59704723815668
15,1524982545525	4,430730708436
15,1628282750025	4,0835084797209
15,1731582954526	4,13894732296112
15,1834883159027	4,4248950407265
15,1938183363527	4,59267048737456
15,2041483568028	4,53285489335221
15,2144783772528	4,40592912067064
15,2248083977029	4,17687916307286
15,2351384181529	4,22648233860359
15,245468438603	4,45261446234662
15,255798459053	4,63206124441366
15,2661284795031	4,5955883212293
15,2764584999532	4,57078673346394
15,2867885204032	4,29505143419018
15,2971185408533	4,19000941541923
15,3074485613033	4,19876291698347
15,3177785817534	4,430730708436
15,3281086022034	4,4365663761455
15,3384386226535	4,5503618964807
15,3487686431035	4,47012146547511
15,3590986635536	4,26879092949744
15,3694286840037	4,36070269592203
15,3797587044537	4,56495106575444
15,3900887249038	4,5445262287712
15,4004187453538	4,69625358921814
15,4107487658039	4,68750008765389
15,4210787862539	4,50513547173209
15,431408806704	4,28921576648068
15,441738827154	4,2600374279332
15,4520688476041	4,09517981513989
15,4623988680542	4,34757244357566
15,4727288885042	4,38112753290527
15,4830589089543	4,56203323189969
15,4933889294043	4,48908738553097
15,5037189498544	4,44531987770974
15,5140489703044	4,30818168653655
15,5243789907545	4,2658730956427
15,5347090112045	4,25274284329633
15,5450390316546	4,17250241229073
15,5553690521047	4,20022183391085
15,5656990725547	4,134570572179
15,5760290930048	4,09372089821252
15,5863591134548	3,84278718670412
15,5966891339049	3,91135628229072
15,6070191543549	3,95366487318458
15,617349174805	4,29359251726281
15,627679195255	4,47595713318461
15,6380092157051	4,62914341055891
15,6483392361552	4,42781287458125
15,6586692566052	4,26587309564269
15,6689992770553	4,16812566150861
15,6793292975053	4,18125591385498
15,6896593179554	4,17104349536336
15,6999893384054	4,19000941541923
15,7103193588555	4,17396132921811
15,7206493793055	4,0266107195533
15,7309793997556	4,09080306435777
15,7413094202057	4,0835084797209
15,7516394406557	4,21481100318459
15,7619694611058	4,1914683323466
15,7722994815558	4,38550428368739
15,7826295020059	4,22210558782146
15,7929595224559	4,1856326646371
15,803289542906	4,07037822737453
15,813619563356	3,98576104558681
15,8239495838061	4,20605750162034
15,8342796042562	4,39279886832426
15,8446096247062	4,27754443106169
15,8549396451563	4,24107150787733
15,8652696656063	4,04119988882704
15,8755996860564	3,82090343279351
15,8859297065064	3,98576104558681
15,8962597269565	3,97554862709519
15,9065897474065	4,08642631357564
15,9169197678566	4,46282688083824
15,9272497883067	4,52264247486059
15,9375798087567	4,45990904698349
15,9479098292068	4,38550428368739
15,9582398496568	4,14770082452537
15,9685698701069	4,15207757530749
15,9788998905569	4,17396132921811
15,989229911007	4,13894732296112
15,999559931457	3,98721996251418
16,0098899519071	3,84716393748625
16,0202199723572	3,82528018357563
16,0305499928072	4,09226198128514
16,0408800132573	4,03682313804492
16,0512100337073	4,38696320061477
16,0615400541574	4,39717561910639
16,0718700746074	4,22502342167621
16,0822000950575	4,19000941541923
16,0925301155075	4,15645432608962
16,1028601359576	4,08204956279352
16,1131901564077	4,31401735424605
16,1235201768577	4,19584508312872
16,1338501973078	4,06308364273765
16,1441802177578	4,04265880575441
16,1545102382079	3,87926010988848
16,1648402586579	3,89384927916223
16,175170279108	3,8325747682125
16,185500299558	3,88363686067061
16,1958303200081	3,91865086692759
16,2061603404582	4,0149393841343
16,2164903609082	4,19292724927397
16,2268203813583	4,15645432608962
16,2371504018083	3,98138429480469
16,2474804222584	3,94199353776558
16,2578104427084	3,95658270703932
16,2681404631585	4,07913172893877
16,2784704836085	4,25711959407845
16,2888005040586	4,26441417871532
16,2991305245087	4,31985302195555
16,3094605449587	4,11560465212313
16,3197905654088	3,91865086692759
16,3301205858588	4,04849447346391
16,3404506063089	4,09955656592201
16,3507806267589	4,27462659720694
16,361110647209	4,43802529307287
16,371440667659	4,04849447346391
16,3817706881091	3,75087542027954
16,3921007085592	3,88655469452535
16,4024307290092	3,97408971016782
16,4127607494593	4,18855049849185
16,4230907699093	4,15937215994436
16,4334207903594	4,12435815368738
16,4437508108094	4,14915974145274
16,4540808312595	4,25711959407845
16,4644108517095	4,09517981513989
16,4747408721596	4,21189316932984
16,4850708926097	3,9522059562572
16,4954009130597	4,04995339039129
16,5057309335098	4,15207757530749
16,5160609539598	4,2031396677656
16,5263909744099	4,26149634486057
16,5367209948599	4,49784088709522
16,54705101531	4,22502342167621
16,55738103576	4,13748840603375
16,5677110562101	3,92886328541921
16,5780410766602	3,7698413403354
16,5883710971102	3,90552061458122
16,5987011175603	3,94491137162033
16,6090311380103	3,81360884815663
16,6193611584604	3,9011438637991
16,6296911789104	3,76400567262591
16,6400211993605	3,73482733407842
16,6503512198105	3,80631426351976
16,6606812402606	3,64875123536333
16,6710112607107	3,63707989994434
16,6813412811607	3,77421809111753
16,6916713016108	3,83549260206725
16,7020013220608	3,97554862709519
16,7123313425109	4,0032680487153
16,7226613629609	3,87926010988848
16,732991383411	3,97263079324044
16,743321403861	4,13602948910637
16,7536514243111	4,1914683323466
16,7639814447612	4,2994281849723
16,7743114652112	4,13311165525162
16,7846414856613	3,82236234972088
16,7949715061113	3,99013779636893
16,8053015265614	4,15937215994436
16,8156315470114	4,07037822737453
16,8259615674615	3,81798559893876
16,8362915879115	3,68084740776557
16,8466216083616	3,37593376994432
16,8569516288117	3,79901967888289
16,8672816492617	3,95366487318458
16,8776116697118	3,92886328541921
16,8879416901618	3,79756076195552
16,8982717106119	3,99451454715106
16,9086017310619	3,81798559893876
16,918931751512	3,85154068826837
16,929261771962	3,58164105670411
16,9395917924121	3,3657213514527
16,9499218128622	3,34383759754209
16,9602518333122	3,54954488430187
16,9705818537623	3,60644264446948
16,9809118742123	3,77130025726278
16,9912418946624	3,85008177134099
17,0015719151124	3,96825404245832
17,0119019355625	4,03098747033542
17,0222319560125	4,14332407374325
17,0325619764626	3,91281519921809
17,0428919969127	3,74941650335216
17,0532220173627	3,70273116167618
17,0635520378128	3,74941650335216
17,0738820582628	3,88509577759798
17,0842120787129	4,23523584016783
17,0945420991629	4,08496739664827
17,104872119613	3,97263079324044
17,115202140063	3,97700754402257
17,1255321605131	3,7815126757544
17,1358621809632	3,530578964246
17,1461922014132	3,60352481061472
17,1565222218633	3,57288755513986
17,1668522423133	3,63999773379908
17,1771822627634	3,74649866949741
17,1875122832134	3,71732033094993
17,1978423036635	3,85737635597787
17,2081723241135	4,03244638726279
17,2185023445636	4,0660014765924
17,2288323650137	3,9463702885477
17,2391623854637	3,70273116167618
17,2494924059138	3,56121621972087
17,2598224263638	4,0660014765924
17,2701524468139	4,29359251726281
17,2804824672639	4,35632594513991
17,290812487714	4,41176478838013
17,301142508164	4,32277085581029
17,3114725286141	4,17542024614548
17,3218025490642	4,44094312692762
17,3321325695142	4,5503618964807
17,3424625899643	4,38988103446952
17,3527926104143	4,3110995203913
17,3631226308644	4,18271483078235
17,3734526513144	3,85883527290524
17,3837826717645	4,04849447346391
17,3941126922145	4,14770082452537
17,4044427126646	4,16374891072649
17,4147727331147	4,52410139178796
17,4251027535647	4,67874658608965
17,4354327740148	4,50221763787734
17,4457627944648	4,60288290586618
17,4560928149149	4,50513547173209
17,4664228353649	4,38258644983264
17,476752855815	4,82463827882708
17,487082876265	4,98366022391089
17,4974128967151	4,94718730072653
17,5077429171652	4,78524752178798
17,5180729376152	4,419059373017
17,5284029580653	4,49054630245835
17,5387329785153	4,91363221139692
17,5490629989654	5,18353184296118
17,5593930194154	5,18499075988856
17,5697230398655	5,07557199033548
17,5800530603155	4,55473864726282
17,5903830807656	4,58391698581031
17,6007131012157	4,55327973033545
17,6110431216657	4,45699121312874
17,6213731421158	4,35194919435778
17,6317031625658	4,16083107687174
17,6420331830159	3,99305563022369
17,6523632034659	4,04995339039129
17,662693223916	4,04557663960916
17,6730232443661	4,09372089821252
17,6833532648161	4,21335208625722
17,6936832852662	4,01056263335218
17,7040133057162	4,09080306435777
17,7143433261663	4,16228999379911
17,7246733466163	4,02223396877117
17,7350033670664	3,97846646094994
17,7453333875164	3,63999773379909
17,7556634079665	3,26067933268174
17,7659934284166	3,26067933268175
17,7763234488666	3,31174142513985
17,7866534693167	3,44304394860354
17,7969834897667	3,59039455826836
17,8073135102168	3,69397766011194
17,8176435306668	3,79026617731864
17,8279735511169	3,81506776508401
17,8383035715669	3,75087542027954
17,848633592017	3,74503975257004
17,8589636124671	3,60206589368735
17,8692936329171	3,57434647206724
17,8796236533672	3,59185347519573
17,8899536738172	3,44304394860354
17,9002836942673	3,47514012100578
17,9106137147173	3,64145665072646
17,9209437351674	3,68376524162032
17,9312737556174	3,51453087804489
17,9416037760675	3,53495571502813
17,9519337965176	3,44304394860354
17,9622638169676	3,60790156139685
17,9725938374177	3,62832639838009
17,9829238578677	3,62832639838009
17,9932538783178	3,65750473692758
18,0035838987678	3,75671108798903
18,0139139192179	3,86321202368736
18,0242439396679	3,97992537787731
18,034573960118	3,7129435801678
18,0449039805681	3,55975730279349
18,0552340010181	3,66334040463707
18,0655640214682	3,56121621972087
18,0758940419182	3,66334040463707
18,0862240623683	3,94637028854771
18,0965540828183	4,23815367402258
18,1068841032684	4,50075872094997
18,1172141237184	4,66853416759802
18,1275441441685	4,726890844693
18,1378741646186	4,71667842620138
18,1482041850686	4,58975265351981
18,1585342055187	4,70938384156451
18,1688642259687	4,66561633374327
18,1791942464188	4,51097113944159
18,1895242668688	4,51243005636897
18,1998542873189	4,40884695452539
18,2101843077689	4,30672276960918
18,220514328219	4,67436983530752
18,2308443486691	4,91071437754217
18,2411743691191	5,16894267368744
18,2515043895692	5,31629328335225
18,2618344100192	5,47531522843606
18,2721644304693	5,48552764692768
18,2824944509193	5,36006079117348
18,2928244713694	4,93551596530754
18,3031544918194	4,70938384156451
18,3134845122695	4,44531987770975
18,3238145327196	4,70500709078238
18,3341445531696	4,87424145435781
18,3444745736197	5,05806498720699
18,3548045940697	5,21271018150867
18,3651346145198	5,19666209530755
18,3754646349698	4,86402903586619
18,3857946554199	4,69917142307289
18,3961246758699	4,37529186519577
18,40645469632	4,38550428368739
18,4167847167701	4,48033388396673
18,4271147372201	4,44531987770974
18,4374447576702	4,31839410502817
18,4477747781202	4,08642631357564
18,4581047985703	3,85883527290524
18,4684348190203	4,17687916307286
18,4787648394704	4,18271483078235
18,4890948599204	4,34903136050303
18,4994248803705	4,2483660925142
18,5097549008206	4,03536422111754
18,5200849212706	3,87780119296111
18,5304149417207	3,82090343279351
18,5407449621707	3,37447485301695
18,5510749826208	3,25046691419012
18,5614050030708	3,17022648318453
18,5717350235209	3,26651500039124
18,5820650439709	3,30007008972085
18,592395064421	3,26505608346387
18,6027250848711	3,29569333893873
18,6130551053211	3,31320034206722
18,6233851257712	3,30007008972085
18,6337151462212	3,3088235912851
18,6440451666713	3,06810229826833
18,6543751871213	3,03746504279347
18,6647052075714	3,05934879670408
18,6750352280214	3,03746504279346
18,6853652484715	2,88281984849178
18,6956952689216	2,78799024821245
18,7060252893716	2,66690014324037
18,7163553098217	2,79674374977669
18,7266853302717	2,98056728262586
18,7370153507218	3,0695612151957
18,7473453711718	3,21837074178789
18,7576753916219	3,36280351759795
18,7680054120719	3,25338474804487
18,778335432522	3,13375356000017
18,7886654529721	3,34675543139683
18,7989954734221	3,47222228715103
18,8093254938722	3,55100380122925
18,8196555143222	3,69251874318456
18,8299855347723	3,47514012100578
18,8403155552223	3,32778951134097
18,8506455756724	3,40657102541918
18,8609755961224	3,4911882072069
18,8713056165725	3,21545290793314
18,8816356370226	3,13958922770967
18,8919656574726	3,0812325506147
18,9022956779227	3,04475962743034
18,9126256983727	3,04184179357559
18,9229557188228	3,16001406469291
18,9332857392728	3,16001406469291
18,9436157597229	3,23587774491638
18,9539457801729	3,26651500039124
18,964275800623	3,34529651446946
18,9746058210731	3,39489969000019
18,9849358415231	3,58455889055886
18,9952658619732	3,49410604106165
19,0055958824232	3,53787354888288
19,0159259028733	3,34237868061471
19,0262559233233	3,33508409597784
19,0365859437734	3,01704020581023
19,0469159642234	3,0009921196091
19,0572459846735	2,90762143625714
19,0675760051236	3,08415038446944
19,0779060255736	3,32195384363147
19,0882360460237	3,4226191116203
19,0985660664737	3,12937680921805
19,1088960869238	3,11186980608956
19,1192261073738	3,06810229826833
19,1295561278239	2,98932078419011
19,1398861482739	3,11041088916218
19,150216168724	3,26943283424599
19,1605461891741	3,28985767122923
19,1708762096241	3,39489969000019
19,1812062300742	3,28402200351973
19,1915362505242	3,07102013212308
19,2018662709743	2,91491602089402
19,2121962914243	2,90908035318452
19,2225263118744	2,92221060553089
19,2328563323244	3,12062330765381
19,2431863527745	2,99369753497223
19,2535163732246	2,96889594720687
19,2638463936746	3,27526850195549
19,2741764141247	3,26213824960912
19,2845064345747	3,35696784988845
19,2948364550248	3,48827037335215
19,3051664754748	3,14834272927392
19,3154964959249	2,93388194094988
19,3258265163749	2,98932078419011
19,336156536825	2,8302988391063
19,3464865572751	2,95868352871525
19,3568165777251	3,23004207720688
19,3671465981752	3,21837074178789
19,3774766186252	3,17752106782141
19,3878066390753	3,00245103653648
19,3981366595253	2,96743703027949
19,4084666799754	3,00828670424598
19,4187967004254	3,20232265558677
19,4291267208755	3,38031052072644
19,4394567413256	3,28110416966499
19,4497867617756	3,24317232955325
19,4601167822257	3,17897998474878
19,4704468026757	3,07685579983257
19,4807768231258	2,93096410709513
19,4911068435758	2,96160136257
19,5014368640259	3,05934879670408
19,5117668844759	3,17460323396666
19,522096904926	3,25338474804487
19,5324269253761	3,26651500039124
19,5427569458261	3,26797391731862
19,5530869662762	3,25922041575437
19,5634169867262	3,19211023709515
19,5737470071763	2,87406634692753
19,5840770276263	2,79820266670407
19,5944070480764	2,63626288776551
19,6047370685264	2,99807428575436
19,6150670889765	3,28110416966499
19,6253971094266	3,3540500160337
19,6357271298766	3,3029879235756
19,6460571503267	3,28110416966499
19,6563871707767	3,07247904905045
19,6667171912268	3,01120453810073
19,6770472116768	2,85072367608954
19,6873772321269	2,70483198335211
19,6977072525769	2,85947717765379
19,708037273027	3,03308829201134
19,7183672934771	3,26651500039124
19,7286973139271	3,19356915402252
19,7390273343772	3,0126634550281
19,7493573548272	2,90324468547502
19,7596873752773	3,17022648318453
19,7700173957273	3,1439659784918
19,7803474161774	3,22712424335213
19,7906774366274	3,16439081547504
19,8010074570775	3,17314431703928
19,8113374775276	3,14396597849179
19,8216674979776	3,02871154122922
19,8319975184277	2,75151732502809
19,8423275388777	2,68732498022361
19,8526575593278	2,75443515888283
19,8629875797778	2,93825869173201
19,8733176002279	3,08269146754207
19,8836476206779	3,05788987977671
19,893977641128	3,24754908033538
19,9043076615781	3,48681145642477
19,9146376820281	3,45325636709516
19,9249677024782	3,40073535770969
19,9352977229282	3,29423442201136
19,9456277433783	2,98932078419011
19,9559577638283	3,20232265558677
19,9662877842784	3,21253507407839
19,9766178047284	3,25046691419012
19,9869478251785	3,37447485301695
19,9972778456286	3,44450286553092
20,0076078660786	3,40073535770969
20,0179378865287	3,51890762882701
20,0282679069787	3,19065132016778
20,0385979274288	3,04330071050296
20,0489279478788	3,11186980608956
20,0592579683289	3,30590575743035
20,0695879887789	3,53349679810075
20,079918009229	3,73336841715105
20,0902480296791	3,99159671329631
20,1005780501291	4,28338009877119
20,1109080705792	4,51680680715109
20,1212380910292	4,62622557670417
20,1315681114793	4,55182081340808
20,1418981319293	4,41322370530751
20,1522281523794	4,64665041368741
20,1625581728294	4,74731568167624
20,1728881932795	4,69479467229076
20,1832182137296	4,86840578664831
20,1935482341796	4,88737170670418
20,2038782546297	5,30170411407851
20,2142082750797	5,64309067508411
20,2245382955298	5,59494641648076
20,2348683159798	5,52783623782154
20,2451983364299	5,57014482871539
20,25552835688	5,47531522843606
20,26585837733	5,99906640536346
20,2761883977801	6,07493008558693
20,2865184182301	5,92466164206737
20,2968484386802	5,91736705743049
20,3071784591302	6,33461729865957
20,3175084795803	7,09908976860375
20,3278385000303	7,85480873698367
20,3381685204804	7,46965466815684
20,3484985409305	6,80730638312887
20,3588285613805	5,97572373452547
20,3691585818306	5,53950757324053
20,3794886022806	5,67518684748635
20,3898186227307	5,69123493368746
20,4001486431807	5,16310700597794
20,4104786636308	4,86257011893881
20,4208086840808	4,59850615508405
20,4311387045309	4,33736002508404
20,441468724981	4,28192118184381
20,451798745431	4,27024984642482
20,4621287658811	4,30964060346393
20,4724587863311	4,24398934173208
20,4827888067812	4,33590110815667
20,4931188272312	4,21772883703934
20,5034488476813	4,21626992011197
20,5137788681313	3,99451454715106
20,5241088885814	3,93907570391083
20,5344389090315	3,76546458955328
20,5447689294815	3,72607383251417
20,5550989499316	3,64729231843596
20,5654289703816	3,65750473692758
20,5757589908317	3,29861117279348
20,5860890112817	3,02579370737447
20,5964190317318	3,11624655687168
20,6067490521818	3,25630258189962
20,6170790726319	3,37593376994432
20,627409093082	3,52766113039126
20,637739113532	3,47222228715103
20,6480691339821	3,26651500039124
20,6583991544321	3,26505608346387
20,6687291748822	3,19648698787727
20,6790591953322	3,05205421206721
20,6893892157823	3,0637255474862
20,6997192362323	3,02725262430184
20,7100492566824	2,99077970111748
20,7203792771325	3,02433479044709
20,7307092975825	3,35405001603371
20,7410393180326	3,62832639838009
20,7513693384826	3,71148466324043
20,7616993589327	3,68230632469294
20,7720293793827	3,43866719782142
20,7823593998328	3,40802994234656
20,7926894202828	3,38614618843594
20,8030194407329	3,31757709284935
20,813349461183	3,04038287664821
20,823679481633	2,92221060553089
20,8340095020831	2,7106676510616
20,8443395225331	2,86823067921804
20,8546695429832	2,83321667296105
20,8649995634332	2,96889594720687
20,8753295838833	2,87406634692753
20,8856596043333	2,80695616826831
20,8959896247834	2,65085205703925
20,9063196452335	2,63334505391076
20,9166496656835	2,46411069033533
20,9269796861336	2,64355747240238
20,9373097065836	2,77485999586608
20,9476397270337	2,92658735631301
20,9579697474837	3,16439081547504
20,9682997679338	3,17168540011191
20,9786297883838	2,98202619955324
20,9889598088339	2,87114851307278
20,999289829284	2,8361345068158
21,009619849734	2,80112050055881
21,0199498701841	2,85072367608954
21,0302798906341	2,90032685162027
21,0406099110842	2,86968959614541
21,0509399315342	2,75881190966496
21,0612699519843	2,6085434661454
21,0715999724343	2,665441226313
21,0819299928844	2,60708454921802
21,0922600133345	2,79966158363144
21,1025900337845	2,78944916513982
21,1129200542346	2,71504440184373
21,1232500746846	2,63918072162026
21,1335800951347	2,75005840810071
21,1439101155847	2,83759342374317
21,1542401360348	3,02871154122922
21,1645701564848	3,10019847067056
21,1749001769349	3,08123255061469
21,185230197385	2,96451919642475
21,195560217835	2,76027082659233
21,2058902382851	2,58082404452528
21,2162202587351	2,46556960726271
21,2265502791852	2,665441226313
21,2368802996352	2,78069566357557
21,2472103200853	2,79528483284932
21,2575403405353	2,83759342374317
21,2678703609854	2,78215458050295
21,2782003814355	2,64063963854763
21,2885304018855	2,92075168860351
21,2988604223356	2,949930027151
21,3091904427856	2,98202619955324
21,3195204632357	2,94555327636888
21,3298504836857	2,90616251932977
21,3401805041358	2,7165033187711
21,3505105245858	2,56623487525154
21,3608405450359	2,52538520128505
21,371170565486	2,67419472787724
21,381500585936	2,75881190966496
21,3918306063861	2,79382591592194
21,4021606268361	2,91345710396664
21,4124906472862	2,80403833441356
21,4228206677362	2,82154533754205
21,4331506881863	2,96889594720687
21,4434807086363	3,02141695659235
21,4538107290864	2,86385392843591
21,4641407495365	2,85947717765379
21,4744707699865	2,76610649430183
21,4848007904366	2,56915270910629
21,4951308108866	2,61583805078227
21,5054608313367	2,59833104765377
21,5157908517867	2,73984598960909
21,5261208722368	2,87844309770966
21,5364508926868	2,97327269798899
21,5467809131369	3,05351312899458
21,557110933587	2,99223861804486
21,567440954037	2,97181378106162
21,5777709744871	3,08560930139682
21,5881009949371	2,87990201463703
21,5984310153872	2,76318866044708
21,6087610358372	2,68440714636886
21,6190910562873	2,45243935491634
21,6294210767373	2,53122086899455
21,6397510971874	2,61729696770964
21,6500811176375	2,75735299273758
21,6604111380875	2,88573768234653
21,6707411585376	3,04621854435771
21,6810711789876	2,98640295033536
21,6914011994377	2,85072367608954
21,7017312198877	2,53851545363143
21,7120612403378	2,61292021692752
21,7223912607878	2,55310462290517
21,7327212812379	2,73401032189959
21,743051301688	2,78361349743032
21,753381322138	2,8419701745253
21,7637113425881	2,72671573726272
21,7740413630381	2,7223389864806
21,7843713834882	2,74276382346384
21,7947014039382	2,78799024821244
21,8050314243883	2,68148931251412
21,8153614448383	2,70191414949736
21,8256914652884	2,75735299273758
21,8360214857385	2,69899631564261
21,8463515061885	2,88427876541915
21,8566815266386	2,8361345068158
21,8670115470886	2,68440714636886
21,8773415675387	2,61875588463702
21,8876715879887	2,52976195206718
21,8980016084388	2,51225494893869
21,9083316288888	2,69316064793311
21,9186616493389	2,82154533754206
21,928991669789	2,98056728262586
21,939321690239	3,0695612151957
21,9496517106891	2,98640295033536
21,9599817311391	2,86968959614541
21,9703117515892	2,73838707268172
21,9806417720392	2,58082404452528
21,9909717924893	2,56623487525154
22,0013018129393	2,5458100382683
22,0116318333894	2,8419701745253
22,0219618538395	2,95722461178787
22,0322918742895	2,96014244564262
22,0426218947396	2,95868352871525
22,0529519151896	2,91929277167614
22,0632819356397	2,83759342374317
22,0736119560897	2,97910836569849
22,0839419765398	2,77777782972082
22,0942719969898	2,51663169972081
22,1046020174399	2,5852007953074
22,11493203789	2,63334505391076
22,12526205834	2,75881190966496
22,1355920787901	2,86385392843591
22,1459220992401	2,88427876541915
22,1562521196902	2,9674370302795
22,1665821401402	2,96743703027949
22,1769121605903	2,77485999586607
22,1872421810403	2,63480397083813
22,1975722014904	2,5399743705588
22,2079022219405	2,55748137368729
22,2182322423905	2,76902432815658
22,2285622628406	2,79382591592194
22,2388922832906	2,70337306642473
22,2492223037407	2,69461956486049
22,2595523241907	2,66835906016775
22,2698823446408	2,56331704139679
22,2802123650908	2,52100845050293
22,2905423855409	2,43639126871522
22,300872405991	2,40867184709511
22,311202426441	2,48453552731857
22,3215324468911	2,60562563229065
22,3318624673411	2,67857147865937
22,3421924877912	2,67711256173199
22,3525225082412	2,65814664167612
22,3628525286913	2,54289220441355
22,3731825491413	2,44222693642472
22,3835125695914	2,39554159474873
22,3938425900415	2,30362982832415
22,4041726104915	2,25840340357554
22,4145026309416	2,25110881893867
22,4248326513916	2,37074000698337
22,4351626718417	2,51371386586606
22,4454926922917	2,73838707268172
22,4558227127418	2,70045523256998
22,4661527331918	2,55894029061467
22,4764827536419	2,14314896631297
22,486812774092	2,26569798821242
22,497142794542	2,34302058536326
22,5074728149921	2,44514477027947
22,5178028354421	2,45389827184371
22,5281328558922	2,57207054296104
22,5384628763422	2,36636325620125
22,5487928967923	2,45098043798896
22,5591229172423	2,49474794581019
22,5694529376924	2,46848744111745
22,5797829581425	2,48599444424595
22,5901129785925	2,61875588463702
22,6004429990426	2,31530116374315
22,6107730194926	2,08771012307274
22,6211030399427	1,96953785195542
22,6314330603927	1,8965920055867
22,6417630808428	2,10084037541911
22,6520931012928	2,40137726245823
22,6624231217429	2,51079603201131
22,672753142193	2,57936512759791
22,683083162643	2,55164570597779
22,6934131830931	2,45973393955321
22,7037432035431	2,58520079530741
22,7140732239932	2,61292021692752
22,7244032444432	2,59249537994428
22,7347332648933	2,49474794581019
22,7450632853433	2,37657567469287
22,7553933057934	2,44806260413421
22,7657233262435	2,64063963854763
22,7760533466935	2,57936512759791
22,7863833671436	2,45098043798896
22,7967133875936	2,42180209944148
22,8070434080437	2,4714052749722
22,8173734284937	2,4145075148046
22,8277034489438	2,49328902888282
22,8380334693938	2,43930910256997
22,8483634898439	2,28904065905041
22,858693510294	2,25256773586605
22,869023530744	2,37365784083812
22,8793535511941	2,19712889262582
22,8896835716441	2,27591040670404
22,9000135920942	2,38824701011186
22,9103436125442	2,48015877653645
22,9206736329943	2,44222693642472
22,9310036534444	2,38824701011186
22,9413336738944	2,22630723117331
22,9516636943445	2,25548556972079
22,9619937147945	2,26278015435767
22,9723237352446	2,37803459162024
22,9826537556946	2,39262376089399
22,9929837761447	2,35031517000013
23,0033137965947	2,39554159474874
23,0136438170448	2,5910364630169
23,0239738374949	2,74859949117334
23,0343038579449	2,73255140497222
23,044633878395	2,74714057424596
23,054963898845	2,51371386586606
23,0652939192951	2,46702852419008
23,0756239397451	2,51954953357556
23,0859539601952	2,51663169972081
23,0962839806452	2,48745336117332
23,1066140010953	2,61437913385489
23,1169440215454	2,43493235178785
23,1272740419954	2,43055560100572
23,1376040624455	2,64501638932976
23,1479340828955	2,70483198335211
23,1582641033456	2,77777782972082
23,1685941237956	2,75443515888283
23,1789241442457	2,44368585335209
23,1892541646957	2,13147763089397
23,1995841851458	2,25110881893867
23,2099142055959	2,37511675776549
23,2202442260459	2,4714052749722
23,230574246496	2,52246736743031
23,240904266946	2,58374187838003
23,2512342873961	2,48453552731857
23,2615643078461	2,51079603201131
23,2718943282962	2,41596643173198
23,2822243487462	2,30217091139678
23,2925543691963	2,12564196318448
23,3028843896464	2,14752571709509
23,3132144100964	2,16649163715096
23,3235444305465	2,2438142343018
23,3338744509965	2,2948763267599
23,3442044714466	2,41888426558673
23,3545344918966	2,44952152106159
23,3648645123467	2,37074000698337
23,3751945327967	2,51517278279344
23,3855245532468	2,52392628435768
23,3958545736969	2,46994635804483
23,4061845941469	2,37803459162024
23,416514614597	2,28174607441353
23,426844635047	2,25256773586605
23,4371746554971	2,39116484396661
23,4475046759471	2,55310462290517
23,4578346963972	2,57207054296104
23,4681647168472	2,56331704139679
23,4784947372973	2,37074000698337
23,4888247577474	2,35469192078225
23,4991547781974	2,35469192078225
23,5094847986475	2,37074000698337
23,5198148190975	2,35323300385488
23,5301448395476	2,38678809318449
23,5404748599976	2,25840340357554
23,5508048804477	2,35906867156438
23,5611349008977	2,39845942860349
23,5714649213478	2,39991834553086
23,5817949417979	2,40575401324036
23,5921249622479	2,2321428988828
23,602454982698	2,26569798821242
23,612785003148	2,1869164741342
23,6231150235981	2,15627921865934
23,6334450440481	2,31384224681577
23,6437750644982	2,37365784083812
23,6541050849482	2,48453552731857
23,6644351053983	2,6596055586035
23,6747651258484	2,55748137368729
23,6850951462984	2,52684411821243
23,6954251667485	2,37365784083812
23,7057551871985	2,37074000698337
23,7160852076486	2,52100845050293
23,7264152280986	2,49766577966494
23,7367452485487	2,47432310882695
23,7470752689987	2,44660368720684
23,7574052894488	2,58374187838003
23,7677353098989	2,73692815575434
23,7780653303489	2,80695616826831
23,788395350799	2,63188613698339
23,798725371249	2,34885625307276
23,8090553916991	2,24089640044705
23,8193854121491	2,60416671536327
23,8297154325992	2,76318866044708
23,8400454530492	2,91491602089402
23,8503754734993	3,02725262430184
23,8607054939494	2,92658735631301
23,8710355143994	2,93971760865938
23,8813655348495	2,97035486413424
23,8916955552995	2,97035486413424
23,9020255757496	2,93388194094988
23,9123555961996	3,0068277873186
23,9226856166497	3,30444684050297
23,9330156370997	3,35405001603371
23,9433456575498	3,25484366497225
23,9536756779999	3,33654301290521
23,9640056984499	3,37009810223482
23,9743357189	3,50869521033539
23,98466573935	3,81360884815664
23,9949957598001	3,92302761770972
24,0053257802501	3,65750473692758
24,0156558007002	3,78443050960915
24,0259858211502	3,82528018357563
24,0363158416003	4,07913172893877
24,0466458620504	4,17979699692761
24,0569758825004	4,45115554541924
24,0673059029505	4,33006544044717
24,0776359234005	4,54014947798908
24,0879659438506	4,59412940430193
24,0982959643006	4,76919943558686
24,1086259847507	4,49492305324047
24,1189560052007	4,4876284686036
24,1292860256508	4,74585676474887
24,1396160461009	5,09599682731872
24,1499460665509	5,27252577553102
24,160276087001	5,45634930838019
24,170606107451	5,5468021578774
24,1809361279011	5,79627695245842
24,1912661483511	6,48488574217913
24,2015961688012	6,5665850901121
24,2119261892512	6,4469539020674
24,2222562097013	6,17121860279364
24,2325862301514	6,18580777206738
24,2429162506014	5,91590814050312
24,2532462710515	6,09681383949754
24,2635762915015	5,87505846653664
24,2739063119516	5,91444922357575
24,2842363324016	5,63141933966512
24,2945663528517	5,79627695245842
24,3048963733017	5,55409674251427
24,3152263937518	5,50011681620142
24,3255564142019	5,33234136955337
24,3358864346519	5,42425313597796
24,346216455102	5,22292260000029
24,356546475552	5,1937442614528
24,3668764960021	5,23897068620141
24,3772065164521	5,22729935078241
24,3875365369022	4,78816535564273
24,3978665573522	4,81880261111758
24,4081965778023	4,7210551769835
24,4185265982524	4,41468262223488
24,4288566187024	4,45407337927399
24,4391866391525	4,38988103446952
24,4495166596025	4,06162472581028
24,4598466800526	3,91865086692759
24,4701767005026	3,76108783877116
24,4805067209527	3,6108193952516
24,4908367414027	3,50577737648064
24,5011667618528	3,42699586240242
24,5114967823029	3,34091976368733
24,5218268027529	3,30007008972085
24,532156823203	3,21253507407839
24,542486843653	3,10311630452531
24,5528168641031	3,0243347904471
24,5631468845531	2,99807428575436
24,5734769050032	2,92512843938564
24,5838069254532	2,99953320268173
24,5941369459033	2,87844309770966
24,6044669663534	2,67857147865937
24,6147969868034	2,66106447553087
24,6251270072535	2,69024281407836
24,6354570277035	2,68440714636886
24,6457870481536	2,72088006955322
24,6561170686036	2,73984598960909
24,6664470890537	2,66252339245825
24,6767771095037	2,73984598960909
24,6871071299538	2,77631891279345
24,6974371504039	2,78069566357557
24,7077671708539	2,61437913385489
24,718097191304	2,55894029061467
24,728427211754	2,42326101636885
24,7387572322041	2,42326101636885
24,7490872526541	2,51079603201131
24,7594172731042	2,66835906016775
24,7697472935542	2,51517278279344
24,7800773140043	2,4261788502236
24,7904073344544	2,61729696770964
24,8007373549044	2,52538520128506
24,8110673753545	2,63188613698339
24,8213973958045	2,7165033187711
24,8317274162546	2,51079603201131
24,8420574367046	2,30800657910627
24,8523874571547	2,40283617938561
24,8627174776047	2,21317697882694
24,8730474980548	2,22776614810068
24,8833775185049	2,21609481268169
24,8937075389549	2,09792254156436
24,904037559405	2,2438142343018
24,914367579855	2,41013076402248
24,9246976003051	2,54289220441355
24,9350276207551	2,63918072162026
24,9453576412052	2,54872787212305
24,9556876616552	2,48453552731857
24,9660176821053	2,49037119502807
24,9763477025554	2,42471993329622
24,9866777230054	2,48599444424595
24,9970077434555	2,41888426558673
25,0073377639055	2,17816297256995
25,0176677843556	2,21609481268169
25,0279978048056	2,20734131111744
25,0383278252557	2,2438142343018
25,0486578457057	2,46994635804483
25,0589878661558	2,60708454921802
25,0693178866059	2,4203431825141
25,0796479070559	2,37365784083812
25,089977927506	2,28612282519566
25,100307947956	2,25840340357554
25,1106379684061	2,24819098508392
25,1209679888561	2,33718491765376
25,1312980093062	2,2438142343018
25,1416280297562	2,36198650541913
25,1519580502063	2,42763776715097
25,1622880706564	2,49620686273757
25,1726180911064	2,27591040670404
25,1829481115565	2,10959387698336
25,1932781320065	1,86157799932971
25,2036081524566	2,05999070145263
25,2139381729066	2,23651964966493
25,2242681933567	2,25110881893867
25,2345982138067	2,29779416061465
25,2449282342568	2,24235531737443
25,2552582547069	2,08625120614537
25,2655882751569	2,15919705251409
25,275918295607	2,17816297256995
25,286248316057	2,08916904000012
25,2965783365071	2,2321428988828
25,3069083569571	2,26132123743029
25,3172383774072	2,27445148977666
25,3275683978572	2,35906867156438
25,3378984183073	2,37074000698337
25,3482284387574	2,29779416061465
25,3585584592074	2,25986232050292
25,3688884796575	2,23360181581018
25,3792185001075	2,22193048039118
25,3895485205576	2,29341740983253
25,3998785410076	2,1241830462571
25,4102085614577	2,06582636916213
25,4205385819077	1,98412702122916
25,4308686023578	2,09500470770961
25,4411986228079	2,15482030173196
25,4515286432579	2,27736932363141
25,461858663708	2,27299257284929
25,472188684158	2,4145075148046
25,4825187046081	2,49912469659232
25,4928487250581	2,61437913385489
25,5031787455082	2,49037119502807
25,5135087659583	2,26569798821242
25,5238387864083	2,15190246787721
25,5341688068584	2,17086838793308
25,5444988273084	2,28612282519566
25,5548288477585	2,31384224681577
25,5651588682085	2,23943748351968
25,5754888886586	1,97683243659229
25,5858189091086	1,98266810430179
25,5961489295587	2,1358543816761
25,6064789500088	2,28466390826828
25,6168089704588	2,30508874525152
25,6271389909089	2,35031517000013
25,6374690113589	2,31092441296102
25,647799031809	2,30508874525152
25,658129052259	2,29195849290515
25,6684590727091	2,28028715748616
25,6787890931591	2,24235531737443
25,6891191136092	2,35031517000013
25,6994491340593	2,41888426558673
25,7097791545093	2,49620686273757
25,7201091749594	2,4772409426817
25,7304391954094	2,31967791452527
25,7407692158595	2,24527315122917
25,7510992363095	2,39700051167611
25,7614292567596	2,52830303513981
25,7717592772096	2,70191414949736
25,7820892976597	2,6596055586035
25,7924193181098	2,49620686273757
25,8027493385598	2,32113683145264
25,8130793590099	2,22338939731856
25,8234093794599	2,13293654782135
25,83373939991	2,05853178452525
25,84406942036	2,00601077513978
25,8543994408101	1,98996268893866
25,8647294612601	2,04977828296101
25,8750594817102	2,1810808064247
25,8853895021603	2,33718491765376
25,8957195226103	2,4320145179331
25,9060495430604	2,44222693642472
25,9163795635104	2,25110881893867
25,9267095839605	2,14023113245822
25,9370396044105	2,09792254156436
25,9473696248606	2,1869164741342
25,9576996453106	2,33718491765376
25,9680296657607	2,50350144737444
25,9783596862108	2,53705653670405
25,9886897066608	2,369281090056
25,9990197271109	2,20150564340794
26,0093497475609	2,0045518582124
26,019679768011	1,99725727357553
26,030009788461	2,15044355094984
26,0403398089111	2,30800657910627
26,0506698293611	2,39700051167611
26,0609998498112	2,45243935491634
26,0713298702613	2,27153365592191
26,0816598907113	2,19712889262582
26,0919899111614	2,1300187139666
26,1023199316114	2,07020311994425
26,1126499520615	2,09208687385486
26,1229799725115	2,16940947100571
26,1333099929616	2,1752451387152
26,1436400134116	2,1810808064247
26,1539700338617	2,28904065905041
26,1643000543118	2,2948763267599
26,1746300747618	2,22193048039118
26,1849600952119	2,35469192078225
26,1952901156619	2,32259574838002
26,205620136112	2,17670405564258
26,215950156562	2,17962188949733
26,2262801770121	2,1810808064247
26,2366101974621	2,08771012307274
26,2469402179122	2,16065596944146
26,2572702383623	2,28758174212303
26,2676002588123	2,22047156346381
26,2779302792624	2,1300187139666
26,2882602997124	2,10667604312861
26,2985903201625	1,92722926106156
26,3089203406125	1,83677641156435
26,3192503610626	2,09792254156436
26,3295803815126	2,19566997569845
26,3399104019627	2,23943748351968
26,3502404224128	2,14460788324034
26,3605704428628	1,96516110117329
26,3709004633129	1,92722926106156
26,3812304837629	2,09062795692749
26,391560504213	2,20734131111744
26,401890524663	2,22484831424593
26,4122205451131	2,26423907128504
26,4225505655631	2,24819098508392
26,4328805860132	2,14023113245822
26,4432106064633	2,14898463402247
26,4535406269133	2,03227127983252
26,4638706473634	1,92285251027944
26,4742006678134	1,94327734726268
26,4845306882635	2,11251171083811
26,4948607087135	2,27445148977666
26,5051907291636	2,51663169972081
26,5155207496136	2,61292021692752
26,5258507700637	2,48015877653645
26,5361807905138	2,16940947100571
26,5465108109638	2,18399864027945
26,5568408314139	2,29049957597778
26,5671708518639	2,38824701011186
26,577500872314	2,57644729374316
26,587830892764	2,37803459162024
26,5981609132141	2,13147763089397
26,6084909336641	2,15919705251409
26,6188209541142	2,35906867156438
26,6291509745643	2,44952152106159
26,6394809950143	2,61437913385489
[truncated: 5,172 more rows]

## Sheet: Compaction_untreated_RM
	Dry unit weight (kN/m³)	Water content (%)
1	12.84	18.84
2	13.24	24.19
3	13.45	29.6
4	13.58	35.56
5	12.91	41.84
6	12.22	44.99

## Sheet: Compaction_dealkalized_RM
	Dry unit weight (kN/m³)	Water content (%)
1	10.82	20.56
2	11.5	25.86
3	11.85	30.57
4	12.32	35.13
5	12.6	40.77
6	11.86	45.68

## Sheet: UCS_untreated_RM
Stress (kPa)	Strain (%)
0	0
0.026	0.066
0.0355	0.132
0.0441	0.197
0.0535	0.263
0.0629	0.329
0.0715	0.395
0.0801	0.461
0.0887	0.526
0.098	0.592
0.1074	0.658
0.1167	0.724
0.1276	0.789
0.1369	0.855
0.1477	0.921
0.1562	0.987
0.1678	1.053
0.1763	1.118
0.1932	1.25
0.2024	1.316
0.2101	1.382
0.2177	1.447
0.2253	1.513
0.2322	1.579
0.2382	1.645
0.2443	1.711
0.2487	1.776
0.2532	1.842
0.2577	1.908
0.2606	1.974
0.2651	2.039
0.2672	2.105
0.2709	2.171
0.273	2.237
0.2759	2.303
0.2773	2.368
0.2786	2.434
0.28	2.5
0.2806	2.566
0.2811	2.632
0.281	2.697
0.2808	2.763
0.2806	2.829
0.2804	2.895
0.2802	2.961
0.2785	3.026
0.276	3.092
0.2735	3.158
0.2649	3.224

## Sheet: UCS_dealkalized_RM
Stress (kPa)	Strain (%)
0	0
0.0631	0.066
0.0993	0.132
0.1346	0.197
0.1707	0.263
0.206	0.329
0.2428	0.395
0.2835	0.461
0.3194	0.526
0.3561	0.592
0.3872	0.658
0.4088	0.724
0.4211	0.789
0.4216	0.855
0.4119	0.921

## Sheet: Swelling_untreated_RM
Free_Swell_Percent				Swelling Pressure (kPa)	Free Swell Percentage (%)
Time (min)	Dial Gauge Reading (mm)	Swelling (%)		6.57104	0.85
0.25	2	0.117647
0.5	3.5	0.205882
1	6.5	0.382353
2	8	0.470588
4	10.1	0.594118
8	10.5	0.617647
15	11	0.647059
30	11.8	0.694118
60	12.8	0.752941
120	13.8	0.811765
240	14.3	0.841176
480	14.5	0.852941
1440	14.5	0.852941
2880	14.5	0.852941
4320	14.5	0.852941
5760	14.5	0.852941
7200	14.5	0.852941
8640	14.5	0.852941
10080	14.5	0.852941

[truncated: 3 more sheets: Swelling_dealkalized_RM, BET_untreated_RM, BET_dealkalized_RM]
